# Supplementary material for: Role of co-repressor genomic landscapes in shaping the Notch response
Source: PLoS Genet. 2017 Nov 20;13(11):e1007096. doi: 10.1371/journal.pgen.1007096 (PMC5714389; doi:10.1371/journal.pgen.1007096)
Supplement: S1 Table — Binding intervals defined by overlap between regions significantly methylated by Hairless-Dam and enriched in Hairless-GFP ChIP. (XLSX) [file pgen.1007096.s001.xlsx]

## Sheet: TableS1_Kc_Hairless
Table S1: Hairless bound regions in Kc Cells (Release 5 co-ordinates)
Intersection of Hairless GFP ChIP (FDR1) and Hairless DamID (FDR10)
Chromosome	start	end
chr2L	66130	67137
chr2L	104152	105904
chr2L	119741	120858
chr2L	128025	129385
chr2L	135581	137164
chr2L	165069	166384
chr2L	222927	223359
chr2L	245072	246790
chr2L	286028	286729
chr2L	306584	307261
chr2L	430580	432834
chr2L	480716	482939
chr2L	483259	486866
chr2L	487602	488526
chr2L	491086	492393
chr2L	494024	496179
chr2L	519136	522508
chr2L	552664	553862
chr2L	841057	842699
chr2L	865586	867132
chr2L	1117132	1118186
chr2L	1118897	1120158
chr2L	1120349	1121300
chr2L	1126861	1127552
chr2L	1143164	1144591
chr2L	1431997	1434660
chr2L	1460922	1464427
chr2L	1669169	1670058
chr2L	1727848	1728224
chr2L	1989304	1990180
chr2L	2038592	2039718
chr2L	2130179	2130729
chr2L	2161442	2162701
chr2L	2162934	2170688
chr2L	2173856	2175667
chr2L	2176390	2180655
chr2L	2196833	2197638
chr2L	2226301	2227509
chr2L	2362412	2363891
chr2L	2734096	2735179
chr2L	2750457	2753679
chr2L	2753877	2755585
chr2L	2801856	2802814
chr2L	2803358	2804990
chr2L	2805183	2806383
chr2L	2808183	2808719
chr2L	2883371	2884887
chr2L	2888050	2888990
chr2L	3042339	3042694
chr2L	3044017	3044903
chr2L	3055958	3058448
chr2L	3151840	3152706
chr2L	3152783	3153922
chr2L	3301945	3303071
chr2L	3346202	3346699
chr2L	3354966	3355423
chr2L	3368826	3369942
chr2L	3477108	3478798
chr2L	3631432	3632182
chr2L	3632344	3633309
chr2L	3639964	3640655
chr2L	3654998	3657020
chr2L	3712213	3713437
chr2L	4333042	4336378
chr2L	4811724	4812264
chr2L	4886070	4887998
chr2L	4999701	5001947
chr2L	5022470	5024209
chr2L	5026697	5027422
chr2L	5091006	5092210
chr2L	5230882	5233893
chr2L	5292044	5293228
chr2L	5293303	5295242
chr2L	5298222	5299381
chr2L	5304077	5307090
chr2L	5474588	5477315
chr2L	5960883	5961904
chr2L	5976375	5979260
chr2L	6082378	6085510
chr2L	6087956	6088594
chr2L	6366112	6368140
chr2L	6371393	6372354
chr2L	6611417	6613995
chr2L	6643277	6644080
chr2L	6644488	6646104
chr2L	6784804	6789424
chr2L	7024550	7025052
chr2L	7085514	7087033
chr2L	7422391	7423149
chr2L	7424077	7425503
chr2L	7439490	7440281
chr2L	7440364	7440908
chr2L	7495130	7496176
chr2L	7701056	7701944
chr2L	7808894	7809731
chr2L	7812231	7812987
chr2L	7813983	7814909
chr2L	7992175	7993939
chr2L	8086882	8087500
chr2L	8103687	8104927
chr2L	8128354	8131146
chr2L	8163261	8163782
chr2L	8270419	8271209
chr2L	8291376	8292831
chr2L	8417446	8419702
chr2L	8420240	8420929
chr2L	8421007	8425095
chr2L	8462131	8463005
chr2L	8535880	8536830
chr2L	8690171	8691277
chr2L	8693011	8700472
chr2L	8701091	8702453
chr2L	8733924	8736056
chr2L	8887106	8887447
chr2L	8988137	8990783
chr2L	9123484	9124533
chr2L	9176254	9176998
chr2L	9182760	9183630
chr2L	9237705	9238540
chr2L	9388282	9388706
chr2L	9613633	9615191
chr2L	9698296	9698872
chr2L	9705304	9707361
chr2L	9707561	9708296
chr2L	9780324	9783128
chr2L	9907400	9908999
chr2L	9959967	9962345
chr2L	11024928	11026200
chr2L	11037870	11039062
chr2L	11044312	11046122
chr2L	11052834	11054043
chr2L	11065007	11065425
chr2L	11804890	11809283
chr2L	12009640	12010296
chr2L	12011252	12011827
chr2L	12027265	12028942
chr2L	12365404	12366202
chr2L	12465060	12465768
chr2L	12479892	12480723
chr2L	12492705	12493199
chr2L	12493921	12494668
chr2L	12533483	12535468
chr2L	12718397	12720360
chr2L	12824140	12824958
chr2L	13072155	13072592
chr2L	13073118	13073940
chr2L	13089457	13089895
chr2L	13165630	13166223
chr2L	13204062	13208467
chr2L	13266869	13269422
chr2L	13509711	13516360
chr2L	13576584	13577308
chr2L	13614296	13614763
chr2L	13615804	13616201
chr2L	13881855	13882254
chr2L	13899137	13900095
chr2L	13905524	13906468
chr2L	14022990	14024608
chr2L	15263949	15265551
chr2L	15499864	15501356
chr2L	15745884	15746918
chr2L	15911958	15913951
chr2L	16254125	16256266
chr2L	16271230	16272925
chr2L	16284124	16284946
chr2L	16286659	16287016
chr2L	16317449	16320618
chr2L	16447677	16449242
chr2L	16519141	16521784
chr2L	16523151	16523577
chr2L	16526055	16527384
chr2L	16528119	16530700
chr2L	16610800	16611807
chr2L	16637691	16641604
chr2L	16719618	16720630
chr2L	16798550	16799187
chr2L	16816829	16820328
chr2L	16885768	16887461
chr2L	16888731	16889480
chr2L	17379314	17381468
chr2L	17385031	17385418
chr2L	17449711	17450390
chr2L	18143181	18143914
chr2L	18144233	18147531
chr2L	18147724	18150248
chr2L	18561251	18562917
chr2L	18565830	18567080
chr2L	18626931	18627412
chr2L	18631453	18633050
chr2L	18653305	18654446
chr2L	18789894	18791350
chr2L	19135230	19136857
chr2L	19139456	19141263
chr2L	19155594	19157162
chr2L	19159435	19164221
chr2L	19396046	19396623
chr2L	19423933	19425621
chr2L	19548039	19549475
chr2L	19569758	19571725
chr2L	19572323	19575133
chr2L	19575410	19575891
chr2L	19698216	19698815
chr2L	19935175	19935798
chr2L	20264253	20265696
chr2L	20417042	20417607
chr2L	20800703	20802568
chr2L	20804512	20805117
chr2L	20822873	20825563
chr2L	20913331	20914416
chr2L	21053017	21054925
chr2L	21219223	21220021
chr2L	21312999	21314556
chr2R	675650	676342
chr2R	2007312	2010088
chr2R	2018791	2023420
chr2R	2025957	2027147
chr2R	2027312	2028611
chr2R	2029091	2029820
chr2R	2030802	2035530
chr2R	2109572	2110811
chr2R	2129804	2130196
chr2R	2132259	2135497
chr2R	2515856	2516398
chr2R	2517986	2518342
chr2R	2532792	2533916
chr2R	2568413	2570423
chr2R	2594589	2596027
chr2R	2599018	2601998
chr2R	2668942	2670573
chr2R	2850347	2851105
chr2R	2898085	2899059
chr2R	2901622	2902254
chr2R	2902734	2904131
chr2R	3134662	3135875
chr2R	3137631	3139127
chr2R	3140582	3143369
chr2R	3260862	3262260
chr2R	3262837	3263605
chr2R	3266427	3266809
chr2R	3360312	3361430
chr2R	3379322	3380649
chr2R	3418240	3419873
chr2R	3421130	3422758
chr2R	3495010	3495926
chr2R	3501374	3502238
chr2R	3503684	3504348
chr2R	3601704	3602613
chr2R	3630569	3631267
chr2R	3667451	3670672
chr2R	3693273	3694773
chr2R	3702237	3703202
chr2R	3875173	3875641
chr2R	3876155	3877204
chr2R	3955561	3957073
chr2R	4031242	4034544
chr2R	4039570	4042159
chr2R	4068934	4070763
chr2R	4123951	4124978
chr2R	4128411	4130712
chr2R	4332179	4332754
chr2R	4349639	4350101
chr2R	4486464	4488124
chr2R	4495015	4495753
chr2R	4534409	4535146
chr2R	4539601	4542208
chr2R	4558487	4559890
chr2R	4609012	4610302
chr2R	5016767	5018702
chr2R	5026041	5026753
chr2R	5159806	5160616
chr2R	5194930	5196237
chr2R	5318095	5319757
chr2R	5323436	5324604
chr2R	5325146	5332076
chr2R	5431628	5433220
chr2R	5438811	5439480
chr2R	5442791	5444653
chr2R	5599526	5601091
chr2R	5748101	5748838
chr2R	5749887	5750420
chr2R	5836869	5837577
chr2R	5846148	5846808
chr2R	5912977	5914076
chr2R	5935444	5935877
chr2R	5963664	5965043
chr2R	5965711	5966331
chr2R	6011774	6013444
chr2R	6016692	6018378
chr2R	6158683	6159420
chr2R	6317384	6317985
chr2R	6362274	6364591
chr2R	6365548	6365900
chr2R	6417769	6418504
chr2R	6421328	6423026
chr2R	6428978	6429546
chr2R	6429877	6431108
chr2R	6432551	6433821
chr2R	6456751	6457151
chr2R	6489009	6489615
chr2R	6489767	6490571
chr2R	6618986	6624284
chr2R	6655017	6655942
chr2R	6977432	6978591
chr2R	6984698	6986864
chr2R	6991211	6991914
chr2R	6992505	6993927
chr2R	7078282	7079321
chr2R	7088137	7091302
chr2R	7093749	7095966
chr2R	7487122	7488706
chr2R	7489953	7491656
chr2R	7494807	7495578
chr2R	7518419	7518966
chr2R	7519662	7520617
chr2R	7524065	7526199
chr2R	7549023	7549928
chr2R	7872172	7872706
chr2R	7903645	7905383
chr2R	8059043	8060454
chr2R	8060899	8061661
chr2R	8147666	8151442
chr2R	8474096	8478150
chr2R	8501979	8503320
chr2R	8564087	8566489
chr2R	8620123	8620675
chr2R	8630068	8630574
chr2R	8738081	8739252
chr2R	8739520	8741732
chr2R	8743599	8748933
chr2R	8804373	8805299
chr2R	8812214	8813324
chr2R	8814112	8815959
chr2R	8839494	8840139
chr2R	8878439	8878785
chr2R	9055606	9056369
chr2R	9220981	9221409
chr2R	9223949	9224694
chr2R	9224843	9226303
chr2R	9230968	9231870
chr2R	9336609	9337147
chr2R	9381167	9381662
chr2R	9472026	9473348
chr2R	9473750	9474199
chr2R	9475825	9477021
chr2R	9782879	9785513
chr2R	9806358	9807731
chr2R	9807802	9810097
chr2R	9812353	9813384
chr2R	9822281	9823616
chr2R	9824257	9825644
chr2R	9848564	9848924
chr2R	9849665	9850683
chr2R	9865916	9866755
chr2R	9877722	9879415
chr2R	9894285	9894815
chr2R	9912360	9913317
chr2R	9923087	9923837
chr2R	9937248	9937969
chr2R	10095861	10097233
chr2R	10106228	10107242
chr2R	10107975	10108519
chr2R	10153507	10154895
chr2R	10369409	10370875
chr2R	10372091	10372966
chr2R	10375650	10376311
chr2R	10377515	10380505
chr2R	10391910	10392569
chr2R	10463944	10464775
chr2R	10769103	10770721
chr2R	10771550	10772431
chr2R	11015350	11017699
chr2R	11022443	11024717
chr2R	11139392	11140269
chr2R	11140732	11141313
chr2R	11210013	11211611
chr2R	11749636	11750817
chr2R	11805455	11806736
chr2R	11817433	11818273
chr2R	11886327	11888509
chr2R	11907672	11908319
chr2R	11990858	11992121
chr2R	11997214	11999548
chr2R	12013533	12015643
chr2R	12015727	12019019
chr2R	12038038	12039628
chr2R	12093591	12094157
chr2R	12098139	12099445
chr2R	12113069	12114089
chr2R	12187450	12188728
chr2R	12465624	12471357
chr2R	12481203	12482044
chr2R	12671225	12674659
chr2R	12705068	12706591
chr2R	12717931	12719177
chr2R	12895307	12896262
chr2R	13155293	13155886
chr2R	13286826	13288600
chr2R	13308094	13309147
chr2R	13309455	13310691
chr2R	13345552	13346237
chr2R	13346392	13347822
chr2R	13364357	13364741
chr2R	13436001	13436581
chr2R	13648883	13649348
chr2R	13733897	13735319
chr2R	13736037	13736854
chr2R	13737806	13738618
chr2R	13743017	13743722
chr2R	13756711	13757678
chr2R	13757874	13758438
chr2R	14027930	14028894
chr2R	14175613	14177667
chr2R	14179344	14180394
chr2R	14226139	14227162
chr2R	14300244	14302116
chr2R	14320344	14321721
chr2R	14414908	14416942
chr2R	14433369	14435294
chr2R	14554408	14558482
chr2R	14690177	14692276
chr2R	14692544	14695434
chr2R	14741954	14742305
chr2R	14743095	14743586
chr2R	14744468	14745714
chr2R	15033920	15035755
chr2R	15069025	15069468
chr2R	15180191	15180951
chr2R	15245140	15246020
chr2R	15349571	15350279
chr2R	15350520	15351123
chr2R	15354894	15356480
chr2R	16157431	16159495
chr2R	16199142	16201832
chr2R	16962432	16965155
chr2R	17088986	17091491
chr2R	17249252	17251199
chr2R	17255491	17256498
chr2R	17382910	17385428
chr2R	17393228	17394056
chr2R	17494719	17495699
chr2R	17532718	17534851
chr2R	17587718	17589134
chr2R	18003558	18004199
chr2R	18009127	18009746
chr2R	18205092	18205747
chr2R	18427572	18429661
chr2R	18433255	18433850
chr2R	18436682	18437615
chr2R	18441483	18442574
chr2R	18457570	18459001
chr2R	18477145	18479657
chr2R	18484456	18487205
chr2R	18531939	18532645
chr2R	18564684	18565111
chr2R	18567689	18569474
chr2R	18827727	18828788
chr2R	19390463	19391849
chr2R	19598756	19600324
chr2R	19600484	19602720
chr2R	19757708	19758136
chr2R	19759020	19761075
chr2R	19865146	19867798
chr2R	19868393	19870117
chr2R	20017928	20019596
chr2R	20147761	20148507
chr2R	20193729	20195372
chr2R	20426272	20433141
chr2R	20572141	20576145
chr2R	20634120	20636632
chr2R	20655313	20655950
chr2R	20680778	20682232
chr2R	20828891	20832808
chr2R	20841859	20843513
chr2R	20849703	20850422
chr2R	20851847	20852595
chr2R	20872480	20874362
chr2R	20874764	20875399
chr2R	20886363	20889918
chr2R	20892807	20895272
chr2R	20896168	20898533
chr2R	20953915	20954541
chr3L	109528	110181
chr3L	128488	128898
chr3L	133096	134124
chr3L	160725	161224
chr3L	263008	263747
chr3L	271146	271767
chr3L	318609	319536
chr3L	489695	490698
chr3L	531337	532397
chr3L	627380	627820
chr3L	630459	631841
chr3L	632607	635086
chr3L	637647	643325
chr3L	646096	648073
chr3L	685185	685925
chr3L	723690	725738
chr3L	730618	731213
chr3L	766627	767541
chr3L	773163	776307
chr3L	820486	822308
chr3L	1005655	1006409
chr3L	1030388	1031931
chr3L	1032403	1033064
chr3L	1102104	1102771
chr3L	1164441	1165071
chr3L	1323744	1324743
chr3L	1335391	1335911
chr3L	1335985	1337103
chr3L	1375556	1376609
chr3L	1377993	1378967
chr3L	1379050	1379749
chr3L	1449111	1449700
chr3L	1546500	1547305
chr3L	1547505	1549417
chr3L	1967187	1968451
chr3L	2392734	2393089
chr3L	2398670	2399868
chr3L	2401586	2402474
chr3L	2417659	2418369
chr3L	2489720	2490376
chr3L	2552755	2553112
chr3L	2569250	2571446
chr3L	2583399	2584065
chr3L	2589464	2592171
chr3L	2635094	2636238
chr3L	2810151	2810779
chr3L	2818091	2822012
chr3L	3059038	3060597
chr3L	3080835	3082094
chr3L	3124368	3125879
chr3L	3244562	3245533
chr3L	3247092	3251069
chr3L	3308487	3309632
chr3L	3326724	3327142
chr3L	3377419	3380624
chr3L	3385956	3389733
chr3L	3396547	3401050
chr3L	3417533	3420211
chr3L	3431940	3432452
chr3L	3434143	3434964
chr3L	3438617	3440594
chr3L	3446240	3448827
chr3L	3451126	3453076
chr3L	3453711	3456228
chr3L	3485262	3485949
chr3L	3541683	3542804
chr3L	4108753	4110350
chr3L	4116919	4118102
chr3L	4118403	4122329
chr3L	4220702	4222105
chr3L	4222266	4224752
chr3L	4225681	4226450
chr3L	4231842	4232382
chr3L	4232734	4233558
chr3L	4252596	4254317
chr3L	4414223	4415133
chr3L	4415371	4417534
chr3L	4543912	4545248
chr3L	4683748	4685317
chr3L	4686437	4687130
chr3L	5177635	5179414
chr3L	5181500	5181844
chr3L	5345751	5349373
chr3L	5746658	5747530
chr3L	5800682	5802032
chr3L	5802156	5803997
chr3L	5915422	5916050
chr3L	6208993	6209818
chr3L	6209972	6211949
chr3L	6256645	6257359
chr3L	6971368	6973005
chr3L	7353733	7354505
chr3L	7798228	7799448
chr3L	7838461	7839938
chr3L	7843006	7843637
chr3L	7857280	7860259
chr3L	8051347	8052275
chr3L	8086704	8090668
chr3L	8178932	8179471
chr3L	8180089	8180482
chr3L	8510839	8511750
chr3L	8518452	8521007
chr3L	8539083	8540196
chr3L	8540433	8544132
chr3L	8652863	8655962
chr3L	8660222	8662948
chr3L	8667306	8669222
chr3L	8671720	8675638
chr3L	8677890	8682644
chr3L	8684090	8687057
chr3L	8688814	8695024
chr3L	8696282	8699392
chr3L	8756428	8757766
chr3L	8817830	8819646
chr3L	8940582	8941408
chr3L	9351314	9352104
chr3L	9414507	9416774
chr3L	9454948	9455412
chr3L	9540624	9541626
chr3L	9607781	9609709
chr3L	9670681	9671800
chr3L	9684900	9686023
chr3L	9689340	9690562
chr3L	9756595	9758000
chr3L	9759707	9760408
chr3L	9840058	9843861
chr3L	9844886	9848052
chr3L	9848368	9849710
chr3L	10366835	10367530
chr3L	10675520	10677213
chr3L	10764383	10767578
chr3L	10771321	10771737
chr3L	10777138	10777497
chr3L	10781868	10782299
chr3L	10831239	10831599
chr3L	10890697	10892071
chr3L	10997496	10998915
chr3L	11036154	11037606
chr3L	11195610	11197675
chr3L	11203556	11204184
chr3L	11211077	11213379
chr3L	11235022	11236275
chr3L	11255207	11257035
chr3L	11265028	11265459
chr3L	11266170	11267035
chr3L	11279088	11280410
chr3L	11283493	11284030
chr3L	11341516	11343717
chr3L	11343999	11344465
chr3L	11345453	11346612
chr3L	11347091	11347812
chr3L	11485733	11486273
chr3L	11519264	11521376
chr3L	11521576	11523486
chr3L	11526036	11527586
chr3L	11548823	11549918
chr3L	11553983	11555057
chr3L	11615425	11616271
chr3L	11812567	11813136
chr3L	12400383	12400734
chr3L	12400819	12401955
chr3L	12402513	12404311
chr3L	12483303	12483949
chr3L	12507940	12509476
chr3L	12667999	12668466
chr3L	12795337	12795936
chr3L	12906468	12907261
chr3L	13444673	13445342
chr3L	13480796	13483112
chr3L	13855442	13855956
chr3L	13911091	13913637
chr3L	13913711	13914385
chr3L	13997774	13998401
chr3L	14047680	14049104
chr3L	14049646	14051934
chr3L	14052770	14053236
chr3L	14540728	14542602
chr3L	14543411	14544828
chr3L	14643699	14644734
chr3L	14772536	14773049
chr3L	14775536	14778882
chr3L	14979859	14982296
chr3L	15087791	15088263
chr3L	15101537	15102261
chr3L	15222329	15223240
chr3L	15223428	15227375
chr3L	15297256	15298001
chr3L	15493809	15495509
chr3L	15505826	15506608
chr3L	15507456	15508937
chr3L	15524963	15526877
chr3L	15527426	15530695
chr3L	15531520	15533067
chr3L	15588101	15588561
chr3L	15588939	15589678
chr3L	15589988	15592128
chr3L	16036204	16037435
chr3L	16038646	16040602
chr3L	16151421	16153704
chr3L	16154344	16154856
chr3L	16472084	16472761
chr3L	16653131	16654702
chr3L	16691318	16693037
chr3L	16703045	16704299
chr3L	16792142	16797204
chr3L	16798787	16799724
chr3L	16861259	16862596
chr3L	16949869	16951953
chr3L	16993604	16994626
chr3L	16995023	16998874
chr3L	17000451	17001345
chr3L	17001503	17002547
chr3L	17002631	17003879
chr3L	17404229	17404708
chr3L	17563033	17563664
chr3L	17571173	17572062
chr3L	17572746	17573287
chr3L	17583507	17584167
chr3L	17596684	17597554
chr3L	17599688	17600238
chr3L	17610324	17610981
chr3L	17637527	17638399
chr3L	17650084	17652205
chr3L	17756545	17757257
chr3L	17914297	17916163
chr3L	17917593	17918813
chr3L	17942465	17943981
chr3L	17950592	17952006
chr3L	17986803	17987552
chr3L	17988069	17989202
chr3L	17992672	17995054
chr3L	17995135	17995854
chr3L	18004839	18006957
chr3L	18009202	18010583
chr3L	18394110	18395655
chr3L	18764104	18765051
chr3L	18793520	18794311
chr3L	18817262	18819067
chr3L	18832473	18833557
chr3L	18890601	18891383
chr3L	18988446	18991757
chr3L	19081828	19082184
chr3L	19623445	19624461
chr3L	19624543	19627284
chr3L	19730554	19732415
chr3L	19761968	19763829
chr3L	19769251	19770914
chr3L	19780255	19781211
chr3L	19783298	19784533
chr3L	19785576	19787426
chr3L	19888265	19890637
chr3L	19892335	19894979
chr3L	19895134	19896235
chr3L	19899731	19900835
chr3L	20181375	20182085
chr3L	20186416	20188989
chr3L	20189656	20192333
chr3L	20378556	20378988
chr3L	20387176	20389189
chr3L	20392716	20393569
chr3L	20394429	20395019
chr3L	20395371	20396310
chr3L	20486486	20487306
chr3L	20509332	20510804
chr3L	20942915	20943572
chr3L	21000893	21003280
chr3L	21003643	21007365
chr3L	21017784	21020198
chr3L	21195801	21196499
chr3L	21269027	21270167
chr3L	21374369	21375027
chr3L	21382356	21383015
chr3L	21426580	21426998
chr3L	21445772	21447048
chr3L	21872417	21873159
chr3L	21879512	21880503
chr3L	21947035	21947558
chr3L	22180951	22182263
chr3L	22357449	22360930
chr3L	22395105	22395688
chr3L	22734921	22735434
chr3L	22765838	22767723
chr3L	22813791	22814485
chr3L	22815219	22817453
chr3L	22827544	22829014
chr3L	22937896	22938576
chr3L	22938659	22941835
chr3L	22942265	22943021
chr3R	485938	486344
chr3R	511196	512338
chr3R	737225	738669
chr3R	777744	778247
chr3R	1041337	1043200
chr3R	1057868	1058417
chr3R	1086871	1089178
chr3R	1090517	1092077
chr3R	1128067	1132409
chr3R	1132925	1135604
chr3R	1424915	1425947
chr3R	1450141	1450562
chr3R	1473117	1473617
chr3R	1497042	1498866
chr3R	2178744	2180541
chr3R	2221347	2221774
chr3R	2226599	2228055
chr3R	2228456	2229554
chr3R	2229717	2230456
chr3R	2624216	2624824
chr3R	2647978	2648369
chr3R	2901928	2902740
chr3R	2915039	2916032
chr3R	3014002	3014744
chr3R	3317461	3318327
chr3R	3331757	3332456
chr3R	3790994	3792512
chr3R	3792740	3793633
chr3R	3919800	3920145
chr3R	3931157	3932106
chr3R	3934428	3936455
chr3R	3938496	3940281
chr3R	3941493	3943213
chr3R	3945180	3946430
chr3R	4177528	4179060
chr3R	4179645	4180463
chr3R	4181436	4181902
chr3R	4182020	4183036
chr3R	4484395	4485090
chr3R	4494847	4495255
chr3R	4496083	4497456
chr3R	4635422	4636725
chr3R	4637683	4638115
chr3R	4638778	4642065
chr3R	4672100	4674508
chr3R	4751980	4754529
chr3R	4754733	4756473
chr3R	4764824	4765553
chr3R	4857533	4858934
chr3R	4872924	4875802
chr3R	4879786	4880833
chr3R	4883161	4883802
chr3R	5050621	5052923
chr3R	5169733	5171393
chr3R	5243038	5243713
chr3R	5244475	5245418
chr3R	5323639	5328060
chr3R	5328686	5330210
chr3R	5353143	5355405
chr3R	5359118	5359815
chr3R	5398964	5399989
chr3R	5422276	5424500
chr3R	5433034	5434835
chr3R	5443182	5444613
chr3R	5444737	5445418
chr3R	5529463	5531014
chr3R	5752939	5756941
chr3R	5908711	5910257
chr3R	5910964	5911758
chr3R	5918641	5919854
chr3R	5922579	5925145
chr3R	6090304	6091079
chr3R	6206994	6209263
chr3R	6210601	6213187
chr3R	6216632	6221779
chr3R	6393488	6394514
chr3R	6674974	6675634
chr3R	6710573	6711222
chr3R	7025394	7026602
chr3R	7387620	7388014
chr3R	7390207	7392225
chr3R	7392542	7393279
chr3R	7395199	7396864
chr3R	7439753	7441409
chr3R	7444555	7445319
chr3R	7488670	7490757
chr3R	7516199	7516975
chr3R	7583057	7584303
chr3R	7585329	7586423
chr3R	7586619	7588384
chr3R	7712710	7713497
chr3R	7818812	7820516
chr3R	7909683	7910219
chr3R	8194360	8197100
chr3R	8266663	8269050
chr3R	8453347	8455345
chr3R	8499470	8500604
chr3R	8525060	8527434
chr3R	8527513	8528515
chr3R	8540897	8542907
chr3R	8545477	8546490
chr3R	9190287	9191494
chr3R	9470948	9471508
chr3R	9473854	9474634
chr3R	9511942	9512593
chr3R	9608011	9608945
chr3R	9646552	9648021
chr3R	9878663	9880466
chr3R	9882458	9883532
chr3R	9891743	9894211
chr3R	9894587	9898285
chr3R	10190610	10192433
chr3R	10237580	10240398
chr3R	10256571	10257463
chr3R	10257890	10259035
chr3R	10298385	10300985
chr3R	10304062	10306295
chr3R	10306769	10307586
chr3R	10450020	10451924
chr3R	10476495	10477378
chr3R	10512514	10514393
chr3R	10534773	10538314
chr3R	10541568	10542555
chr3R	10542788	10543499
chr3R	10547313	10549348
chr3R	10554426	10556209
chr3R	10562571	10565466
chr3R	10574804	10575833
chr3R	10626581	10627722
chr3R	10914968	10917993
chr3R	10942142	10942571
chr3R	11068242	11070071
chr3R	11372911	11373416
chr3R	11476738	11478656
chr3R	11799039	11799585
chr3R	11800090	11801578
chr3R	11809284	11813269
chr3R	12026709	12029087
chr3R	12035220	12036383
chr3R	12048092	12048533
chr3R	12056130	12057434
chr3R	12058076	12058539
chr3R	12058613	12061262
chr3R	12062998	12065193
chr3R	12074621	12075333
chr3R	12106570	12108057
chr3R	12172891	12174907
chr3R	12272876	12275468
chr3R	12885322	12885679
chr3R	12885983	12886773
chr3R	12902120	12904368
chr3R	12904844	12905622
chr3R	12940001	12940831
chr3R	13360598	13361657
chr3R	13503897	13505063
chr3R	13522267	13523118
chr3R	13528538	13529753
chr3R	13531213	13532110
chr3R	13773855	13776443
chr3R	14068159	14068799
chr3R	14070195	14071474
chr3R	14117608	14118717
chr3R	14122757	14124110
chr3R	14219870	14221553
chr3R	14223264	14225171
chr3R	14262361	14262719
chr3R	14273785	14276368
chr3R	14305378	14307752
chr3R	14389478	14391191
chr3R	14494935	14497328
chr3R	14564468	14565391
chr3R	14565894	14566474
chr3R	14740408	14743022
chr3R	14748513	14750096
chr3R	14893450	14893918
chr3R	14991021	14991669
chr3R	15465295	15466857
chr3R	15618815	15620004
chr3R	15660451	15661284
chr3R	15689803	15690154
chr3R	15731805	15732669
chr3R	15733763	15736380
chr3R	16086297	16088330
chr3R	16136429	16137055
chr3R	16137323	16137680
chr3R	16371860	16375336
chr3R	16381636	16382674
chr3R	16448510	16449171
chr3R	16449833	16452383
chr3R	16604082	16606145
chr3R	16606798	16609008
chr3R	16653920	16654743
chr3R	16739189	16740325
chr3R	16782296	16782958
chr3R	16783310	16784050
chr3R	16848480	16849540
chr3R	16916558	16917148
chr3R	16917266	16918081
chr3R	16937292	16938458
chr3R	16952549	16953280
chr3R	17013092	17013594
chr3R	17025213	17026587
chr3R	17029620	17031156
chr3R	17093715	17095009
chr3R	17406990	17410030
chr3R	17412462	17413845
chr3R	17414423	17415785
chr3R	17422333	17425504
chr3R	17425806	17427023
chr3R	17438472	17441740
chr3R	17441947	17443338
chr3R	17459321	17460801
chr3R	17478620	17479037
chr3R	17483133	17484882
chr3R	17485423	17486168
chr3R	17675090	17675732
chr3R	17676084	17679428
chr3R	17867821	17868179
chr3R	18193158	18194657
chr3R	18279524	18282316
chr3R	18347950	18349254
chr3R	18350094	18354587
chr3R	18421086	18422535
chr3R	18448977	18453101
chr3R	18460662	18462287
chr3R	18510155	18510623
chr3R	18552490	18553013
chr3R	18576281	18577085
chr3R	18882039	18883225
chr3R	18963071	18963736
chr3R	18999274	19001440
chr3R	19006993	19007849
chr3R	19015118	19017012
chr3R	19031989	19033745
chr3R	19035153	19039002
chr3R	19118409	19119996
chr3R	19120150	19123463
chr3R	19127487	19128558
chr3R	19133714	19135744
chr3R	19136224	19139555
chr3R	19139941	19140589
chr3R	19149215	19151419
chr3R	19151972	19153977
chr3R	19159245	19164311
chr3R	19607029	19608526
chr3R	19613158	19614507
chr3R	19614893	19617207
chr3R	19711268	19712048
chr3R	19764947	19767217
chr3R	19839288	19845207
chr3R	19851968	19854296
chr3R	19925832	19927681
chr3R	20085912	20086395
chr3R	20089233	20090811
chr3R	20098339	20099358
chr3R	20100897	20102341
chr3R	20392040	20393440
chr3R	20393791	20395111
chr3R	20396329	20397974
chr3R	20398656	20399762
chr3R	20433910	20434497
chr3R	20593824	20594629
chr3R	20597838	20599494
chr3R	21034382	21035167
chr3R	21154707	21155409
chr3R	21565563	21565955
chr3R	21702477	21703979
chr3R	21829995	21835731
chr3R	21845181	21847632
chr3R	21930096	21931018
chr3R	21933607	21934346
chr3R	21946770	21947534
chr3R	21948840	21950230
chr3R	22052540	22056133
chr3R	22060198	22060744
chr3R	22061581	22062900
chr3R	22086490	22086992
chr3R	22696980	22697596
chr3R	22747954	22749518
chr3R	22749632	22749979
chr3R	22778359	22779527
chr3R	22895051	22895975
chr3R	22896096	22896959
chr3R	22978014	22980183
chr3R	23282258	23282600
chr3R	23750290	23751474
chr3R	23770770	23773180
chr3R	24152493	24154863
chr3R	24155186	24156960
chr3R	24682971	24684111
chr3R	24889644	24890824
chr3R	24909817	24911208
chr3R	24949285	24950805
chr3R	25040125	25041821
chr3R	25078149	25078699
chr3R	25081791	25087153
chr3R	25113756	25114289
chr3R	25116694	25118364
chr3R	25590001	25590432
chr3R	25590559	25592125
chr3R	25599394	25600054
chr3R	25601641	25603412
chr3R	25606133	25609962
chr3R	25612542	25614360
chr3R	25692527	25694135
chr3R	25885916	25886753
chr3R	25921418	25924546
chr3R	25924819	25925170
chr3R	25925250	25929179
chr3R	26119865	26120301
chr3R	26120933	26123579
chr3R	26134599	26134977
chr3R	26213846	26214808
chr3R	26598066	26598974
chr3R	26606044	26608011
chr3R	26620416	26621040
chr3R	26624729	26626638
chr3R	26627454	26631077
chr3R	26636286	26639324
chr3R	26712797	26713462
chr3R	26718061	26718633
chr3R	26884698	26885242
chr3R	27050776	27051212
chr3R	27209444	27210669
chr3R	27232229	27233088
chr3R	27245821	27247075
chr3R	27247230	27247661
chr3R	27261530	27262295
chr3R	27262726	27263707
chr3R	27430511	27433248
chr3R	27538445	27539640
chr3R	27550009	27552215
chr3R	27803511	27804426
chr3R	27810941	27811570
chr3R	27812705	27813207
chr4	90215	90771
chr4	680535	682017
chrX	386720	388122
chrX	392357	393292
chrX	416749	417605
chrX	512296	513151
chrX	529562	531536
chrX	580736	582607
chrX	649978	652932
chrX	944689	945445
chrX	1122999	1123414
chrX	1134668	1135838
chrX	1164299	1164655
chrX	1164885	1165503
chrX	1169951	1172319
chrX	1175792	1177027
chrX	1178167	1179905
chrX	1281356	1281874
chrX	1374088	1375419
chrX	1509307	1517151
chrX	1517230	1518035
chrX	1544120	1544986
chrX	1719885	1721680
chrX	1724028	1725025
chrX	1725341	1728139
chrX	1733217	1735363
chrX	1793232	1793967
chrX	1842154	1842859
chrX	1941708	1945013
chrX	1963490	1965165
chrX	1976282	1976663
chrX	1977204	1979403
chrX	1981719	1984928
chrX	2015356	2018034
chrX	2018879	2019687
chrX	2028656	2031883
chrX	2032323	2032740
chrX	2035902	2036702
chrX	2087774	2088598
chrX	2114681	2116624
chrX	2164178	2164693
chrX	2188404	2189390
chrX	2192499	2194541
chrX	2196351	2197801
chrX	2198154	2199498
chrX	2199850	2200656
chrX	2228349	2231161
chrX	2403038	2403459
chrX	2486435	2490390
chrX	2541128	2543401
chrX	2545461	2546970
chrX	2555615	2557777
chrX	3028928	3030041
chrX	3037578	3039008
chrX	3055238	3056428
chrX	3056927	3057358
chrX	3188111	3188689
chrX	3257027	3257974
chrX	3283774	3284423
chrX	3326167	3327804
chrX	3335427	3338753
chrX	3338821	3340767
chrX	3342845	3344529
chrX	3440099	3440516
chrX	3567616	3568361
chrX	3574283	3575031
chrX	3579918	3582250
chrX	3611013	3612337
chrX	3612420	3613687
chrX	3614040	3615736
chrX	3667261	3668318
chrX	3762183	3763265
chrX	3843742	3844738
chrX	4002551	4003151
chrX	4218112	4219660
chrX	4572247	4572969
chrX	4596534	4597584
chrX	5311787	5313987
chrX	5515067	5516090
chrX	5571414	5572817
chrX	5583873	5584421
chrX	5590298	5595225
chrX	5604996	5605667
chrX	5617717	5618635
chrX	5638384	5640627
chrX	5780848	5783787
chrX	5785137	5788292
chrX	5795048	5796086
chrX	5798686	5799613
chrX	5814245	5814754
chrX	5826489	5826996
chrX	6114517	6114903
chrX	6248337	6250949
chrX	6251386	6252889
chrX	6493794	6495612
chrX	6519067	6519702
chrX	6555934	6556810
chrX	6624207	6625739
chrX	6989148	6990278
chrX	6991251	6991986
chrX	7192489	7196641
chrX	7199561	7200658
chrX	7201875	7202569
chrX	7211460	7212375
chrX	7218685	7219430
chrX	7434123	7435270
chrX	7473017	7474535
chrX	7527432	7528186
chrX	7544318	7546128
chrX	7590805	7591351
chrX	7595983	7596701
chrX	7600164	7603563
chrX	7802559	7804526
chrX	7832160	7832553
chrX	7838272	7840018
chrX	7955374	7957450
chrX	7985034	7985661
chrX	8006432	8007980
chrX	8035077	8035742
chrX	8136921	8139048
chrX	8314328	8316662
chrX	8468803	8469343
chrX	8469955	8470506
chrX	8578197	8579233
chrX	8608194	8608767
chrX	8775401	8777013
chrX	8783929	8787926
chrX	8788434	8790746
chrX	8801128	8802166
chrX	8936313	8936884
chrX	9145528	9146318
chrX	9447124	9447561
chrX	9470383	9471511
chrX	9472758	9473606
chrX	9476281	9478925
chrX	9479150	9480344
chrX	9490826	9491326
chrX	9552149	9552823
chrX	10158082	10160049
chrX	10214053	10217630
chrX	10218808	10219889
chrX	10366895	10367632
chrX	10427299	10427897
chrX	10429685	10430076
chrX	10440004	10441798
chrX	10473803	10474979
chrX	10475055	10475568
chrX	10478503	10479295
chrX	10493782	10497192
chrX	10628583	10629866
chrX	10637219	10637953
chrX	10658542	10659169
chrX	10661821	10662807
chrX	10678796	10680358
chrX	10694478	10695843
chrX	10699273	10700359
chrX	10700448	10700943
chrX	10786954	10788145
chrX	11219891	11220803
chrX	11233343	11234777
chrX	11284408	11285307
chrX	11317058	11317641
chrX	11494011	11494847
chrX	11516217	11516700
chrX	11577967	11579842
chrX	11580855	11582028
chrX	11658884	11659433
chrX	11682442	11683138
chrX	11686950	11687437
chrX	11751542	11752017
chrX	11752356	11753634
chrX	11776415	11777194
chrX	11907405	11908317
chrX	12471232	12472576
chrX	12474845	12475654
chrX	12484680	12485186
chrX	12548249	12548718
chrX	12553318	12553959
chrX	12554784	12555575
chrX	12557231	12557576
chrX	12557814	12563746
chrX	12569298	12569962
chrX	12618303	12618853
chrX	12629030	12630850
chrX	12633029	12633805
chrX	12647715	12649537
chrX	12654355	12655170
chrX	12788094	12791070
chrX	13022520	13023203
chrX	13170879	13171350
chrX	13175279	13177493
chrX	13177879	13178864
chrX	13197989	13199889
chrX	13202830	13204144
chrX	13204695	13206186
chrX	13214034	13215194
chrX	13283789	13285115
chrX	13285304	13288139
chrX	13288225	13291574
chrX	13297782	13298987
chrX	13300028	13302418
chrX	13518800	13519286
chrX	13527189	13529237
chrX	13529318	13531935
chrX	13533333	13535982
chrX	13537460	13538712
chrX	13541381	13542638
chrX	13641262	13643554
chrX	13647964	13648844
chrX	13693780	13696326
chrX	13709118	13709864
chrX	13736704	13739276
chrX	13781340	13783149
chrX	13784042	13787818
chrX	13829547	13829991
chrX	13852427	13852951
chrX	13884432	13885623
chrX	14562986	14564236
chrX	14704535	14705241
chrX	14726773	14727277
chrX	14840419	14841266
chrX	14842387	14842952
chrX	14844691	14845166
chrX	14845892	14846717
chrX	14936248	14938714
chrX	14962567	14964932
chrX	14969553	14969892
chrX	14973772	14975198
chrX	15376985	15378297
chrX	15393448	15394109
chrX	15394815	15396652
chrX	15436939	15439848
chrX	15486788	15487694
chrX	15652825	15654372
chrX	15705012	15705494
chrX	15706959	15709777
chrX	16172509	16173259
chrX	16174071	16177225
chrX	16213628	16214261
chrX	16227692	16228365
chrX	16278525	16278886
chrX	16549651	16550186
chrX	16730791	16731285
chrX	16803753	16804378
chrX	16838412	16841544
chrX	16858223	16859569
chrX	17017095	17020268
chrX	17023479	17025312
chrX	17056032	17058011
chrX	17185766	17186125
chrX	17191665	17192766
chrX	17194719	17195229
chrX	17383254	17383794
chrX	17518300	17521774
chrX	17593082	17593640
chrX	17603834	17604402
chrX	17631718	17632293
chrX	17988235	17988695
chrX	18168765	18169763
chrX	18169875	18171435
chrX	18184386	18187010
chrX	18261284	18262065
chrX	18262183	18262773
chrX	18297120	18298850
chrX	18299352	18300538
chrX	18402904	18405591
chrX	18410009	18410836
chrX	18539282	18541260
chrX	18669567	18671790
chrX	18672295	18673545
chrX	18758195	18759112
chrX	19040910	19043307
chrX	19054441	19055289
chrX	19081628	19082340
chrX	19179173	19182217
chrX	19198955	19200184
chrX	19209314	19212369
chrX	19389160	19391114
chrX	19391388	19392994
chrX	19394152	19395622
chrX	19560916	19562883
chrX	19606206	19607772
chrX	19682258	19682642
chrX	19778006	19780276
chrX	19786421	19788427
chrX	19792401	19793025
chrX	20376681	20378505
chrX	20389309	20391370
chrX	20528090	20530747
chrX	20915325	20916603
chrX	20917077	20918280
chrX	20929955	20931004
chrX	20935637	20937449
chrX	20937527	20939212
chrX	20939886	20940948
chrX	20942364	20945061
chrX	21135201	21136437
chrX	21151547	21153765
chrX	21194749	21195259
chrX	21845372	21845954
chrX	21858488	21859070
chrX	21880500	21882284
