# Supplementary material for: Role of co-repressor genomic landscapes in shaping the Notch response
Source: PLoS Genet. 2017 Nov 20;13(11):e1007096. doi: 10.1371/journal.pgen.1007096 (PMC5714389; doi:10.1371/journal.pgen.1007096)
Supplement: S2 Table — (XLSX) [file pgen.1007096.s002.xlsx]

## Sheet: TableS2 Kc_SuH_FDR1_filtered
Table S2: Su(H) bound regions in Kc Cells (Release 5 co-ordinates)
Chromosome	start	end
chr2L	161535	161958
chr2L	221951	222767
chr2L	223953	224295
chr2L	246790	247346
chr2L	414612	415049
chr2L	480795	481615
chr2L	490480	490858
chr2L	526353	526835
chr2L	1077556	1077901
chr2L	1119045	1119433
chr2L	1185630	1186302
chr2L	1432684	1433085
chr2L	1461355	1461707
chr2L	2202128	2203657
chr2L	2804557	2805336
chr2L	3301862	3302518
chr2L	4332805	4333279
chr2L	4371659	4372099
chr2L	4997607	4997959
chr2L	5292468	5293060
chr2L	5294460	5294939
chr2L	5325654	5326042
chr2L	5476482	5477354
chr2L	5982003	5982375
chr2L	6786997	6788238
chr2L	6833622	6834227
chr2L	7422426	7423111
chr2L	7495910	7496256
chr2L	8423999	8424854
chr2L	8691277	8691853
chr2L	9176028	9176619
chr2L	9782117	9782594
chr2L	9908381	9909076
chr2L	11045171	11045738
chr2L	11806227	11807148
chr2L	12010650	12011569
chr2L	12366085	12366516
chr2L	12484118	12484852
chr2L	12529651	12530042
chr2L	12543184	12543583
chr2L	12545849	12546281
chr2L	13060112	13060555
chr2L	13203625	13204491
chr2L	13511425	13511879
chr2L	13513255	13513949
chr2L	13514143	13514808
chr2L	13572422	13572881
chr2L	14023705	14024380
chr2L	15912842	15913722
chr2L	16255053	16255637
chr2L	16269237	16269910
chr2L	16284124	16285100
chr2L	16286392	16286937
chr2L	16521204	16521708
chr2L	16525789	16526614
chr2L	16532889	16533476
chr2L	17963177	17963603
chr2L	18147174	18147681
chr2L	18795926	18796343
chr2L	19140443	19141302
chr2L	19158083	19158780
chr2L	19161205	19161940
chr2L	19571805	19573179
chr2L	19575057	19576494
chr2L	21828240	21828747
chr2L	21899254	21899647
chr2L	22018808	22019407
chr2L	22024356	22024823
chr2R	1869244	1869592
chr2R	2008097	2008603
chr2R	2019552	2020286
chr2R	2020412	2021150
chr2R	2550261	2551112
chr2R	3074275	3074670
chr2R	3503341	3503798
chr2R	4124546	4124978
chr2R	4128301	4128952
chr2R	4441610	4442212
chr2R	4495274	4495793
chr2R	5440175	5441202
chr2R	5837060	5837577
chr2R	6046212	6046672
chr2R	6158326	6158956
chr2R	6308986	6309417
chr2R	6315827	6316815
chr2R	6317344	6317985
chr2R	6364171	6365109
chr2R	6429696	6430118
chr2R	7083942	7085149
chr2R	7089641	7090872
chr2R	7480666	7481375
chr2R	7489053	7489509
chr2R	7490437	7491344
chr2R	8474250	8474912
chr2R	8475738	8476169
chr2R	8476372	8477225
chr2R	8619813	8620473
chr2R	8815762	8816313
chr2R	8872229	8872752
chr2R	8883766	8884277
chr2R	8902920	8903564
chr2R	8922514	8923131
chr2R	9224225	9225563
chr2R	10062033	10063047
chr2R	10391471	10392139
chr2R	11015350	11016170
chr2R	11016924	11017466
chr2R	11236866	11237522
chr2R	11239252	11239745
chr2R	11241422	11241794
chr2R	11990356	11990974
chr2R	11997732	11998154
chr2R	12017328	12017847
chr2R	12074936	12075447
chr2R	12459514	12460344
chr2R	13152780	13153175
chr2R	13308021	13308669
chr2R	13435731	13436277
chr2R	13604420	13605212
chr2R	13606460	13607188
chr2R	14028732	14029527
chr2R	14043870	14044649
chr2R	14195307	14195743
chr2R	14226600	14227162
chr2R	14238929	14239472
chr2R	14243854	14245353
chr2R	14320976	14321518
chr2R	14693721	14694166
chr2R	15066444	15066912
chr2R	15117044	15117500
chr2R	15998323	15998884
chr2R	16884231	16886044
chr2R	17090021	17090698
chr2R	17384834	17385507
chr2R	17494562	17495003
chr2R	17533027	17533869
chr2R	17590451	17590840
chr2R	18441483	18442147
chr2R	18565615	18566117
chr2R	18824129	18824672
chr2R	19600484	19601303
chr2R	19794804	19795316
chr2R	19865654	19866405
chr2R	20426899	20428666
chr2R	20655354	20655830
chr2R	20829950	20830597
chr3L	131580	132018
chr3L	633416	634072
chr3L	640259	640852
chr3L	707816	708204
chr3L	1031108	1031774
chr3L	3450778	3451239
chr3L	3926244	3926706
chr3L	4363812	4364401
chr3L	4625795	4626527
chr3L	5824923	5825436
chr3L	5915000	5915379
chr3L	6956504	6956898
chr3L	6957290	6957867
chr3L	7798034	7798570
chr3L	7860446	7860847
chr3L	8655612	8655996
chr3L	8660928	8661328
chr3L	9687381	9687714
chr3L	9840846	9841347
chr3L	11028127	11028957
chr3L	11212002	11212427
chr3L	11358234	11358934
chr3L	13912765	13913637
chr3L	13998008	13998401
chr3L	14748112	14748861
chr3L	14749205	14749833
chr3L	14752196	14753668
chr3L	15097004	15097730
chr3L	15525745	15526330
chr3L	15612785	15613336
chr3L	15692937	15693355
chr3L	16045108	16045772
chr3L	16151175	16151537
chr3L	16157551	16158028
chr3L	16403326	16403880
chr3L	16652941	16653518
chr3L	16799411	16800421
chr3L	17003049	17003556
chr3L	17426495	17426994
chr3L	17480210	17480758
chr3L	17570321	17571375
chr3L	17583706	17584248
chr3L	17943396	17943862
chr3L	18794076	18794544
chr3L	18989399	18989914
chr3L	20490519	20490866
chr3L	20501312	20501796
chr3L	20501875	20502282
chr3L	20511642	20511990
chr3L	21833316	21833661
chr3L	22360154	22360587
chr3L	22815483	22816571
chr3L	22817836	22818312
chr3L	22828328	22828928
chr3L	22941719	22942104
chr3R	133062	133756
chr3R	186313	186902
chr3R	278888	279420
chr3R	564918	565688
chr3R	1426256	1426918
chr3R	1833301	1833715
chr3R	3013540	3014268
chr3R	3793179	3793785
chr3R	3919800	3920145
chr3R	3931543	3932028
chr3R	3939932	3940436
chr3R	3945092	3945849
chr3R	4878373	4878908
chr3R	4880090	4881266
chr3R	4882971	4883442
chr3R	5052650	5053233
chr3R	5358922	5359662
chr3R	5530093	5530812
chr3R	5754375	5754795
chr3R	5995983	5996552
chr3R	6177696	6178195
chr3R	6208725	6209423
chr3R	6209998	6210398
chr3R	6212336	6213033
chr3R	6213608	6214283
chr3R	6982500	6982984
chr3R	7586739	7587312
chr3R	7712710	7713186
chr3R	8274878	8275735
chr3R	8541842	8542600
chr3R	8838029	8838641
chr3R	8843214	8843619
chr3R	8844367	8845032
chr3R	9509733	9510250
chr3R	9934073	9934672
chr3R	10547902	10548287
chr3R	11731622	11732054
chr3R	11733676	11734472
chr3R	11799429	11799854
chr3R	11923409	11924020
chr3R	12055978	12056685
chr3R	12060424	12061386
chr3R	12066877	12067516
chr3R	12075809	12076365
chr3R	12105753	12106844
chr3R	12273828	12275628
chr3R	12528548	12528957
chr3R	12589591	12590014
chr3R	13525742	13526185
chr3R	13526610	13527467
chr3R	13775131	13776019
chr3R	14069963	14070849
chr3R	14124187	14124703
chr3R	14262596	14263031
chr3R	14742287	14743022
chr3R	16079019	16079861
chr3R	16609666	16610615
chr3R	17122022	17122631
chr3R	17405952	17406457
chr3R	17415704	17416748
chr3R	17456248	17456598
chr3R	17477057	17477721
chr3R	18420968	18421493
chr3R	18882266	18882875
chr3R	19007263	19007695
chr3R	19036361	19036822
chr3R	19118490	19119272
chr3R	19747924	19748475
chr3R	21298230	21299226
chr3R	21714358	21714770
chr3R	21830186	21830811
chr3R	21831662	21832588
chr3R	21833947	21834764
chr3R	21845758	21847632
chr3R	22054808	22056018
chr3R	23070640	23071134
chr3R	23106656	23107419
chr3R	24152256	24152683
chr3R	24912575	24912975
chr3R	25040046	25041023
chr3R	25082818	25083290
chr3R	26620532	26620960
chr3R	27230869	27231651
chr3R	27434183	27435041
chr3R	27538825	27539676
chrX	530695	531220
chrX	1169284	1169756
chrX	1170495	1171766
chrX	1176332	1176910
chrX	1510820	1511643
chrX	1513030	1513510
chrX	1726488	1727256
chrX	1965584	1966197
chrX	1977547	1977892
chrX	2017111	2018155
chrX	2029008	2029878
chrX	2030768	2031963
chrX	2052192	2053013
chrX	2116238	2116740
chrX	2189933	2190789
chrX	2195170	2195839
chrX	2197917	2198270
chrX	2199812	2200266
chrX	2211517	2211957
chrX	2539987	2540750
chrX	2541835	2542221
chrX	2542293	2543009
chrX	3056027	3057156
chrX	3256867	3257345
chrX	3449104	3449688
chrX	3567820	3568284
chrX	3637325	3638960
chrX	3642468	3643224
chrX	4010933	4011280
chrX	4977455	4978039
chrX	5410729	5411237
chrX	5812727	5813255
chrX	6118667	6119128
chrX	6245804	6246905
chrX	6495418	6496053
chrX	6892370	6892884
chrX	7194108	7195446
chrX	7200016	7200487
chrX	7201401	7201954
chrX	7952617	7953236
chrX	7955706	7956347
chrX	8454340	8455051
chrX	9237711	9238312
chrX	9478001	9478851
chrX	9479345	9480021
chrX	10216689	10217076
chrX	10219471	10220116
chrX	10367062	10367712
chrX	10440471	10441172
chrX	10629642	10630421
chrX	10638339	10639076
chrX	10661465	10661901
chrX	11048788	11049257
chrX	11712325	11712944
chrX	11901859	11902350
chrX	12473431	12474413
chrX	12629030	12630770
chrX	12644878	12645842
chrX	12645924	12646580
chrX	13025010	13025500
chrX	13213656	13214120
chrX	13518762	13519203
chrX	13534311	13534888
chrX	13535656	13536136
chrX	13633408	13633880
chrX	13709423	13709864
chrX	13782803	13783221
chrX	13783410	13784763
chrX	13784921	13785425
chrX	13852470	13853054
chrX	13884618	13885260
chrX	13889780	13890507
chrX	14845313	14845892
chrX	15227360	15227873
chrX	15394698	15395079
chrX	15707274	15707636
chrX	15728710	15729266
chrX	16110932	16111551
chrX	16227262	16227983
chrX	17632741	17633287
chrX	18176445	18176879
chrX	18260136	18260919
chrX	18265037	18265438
chrX	18869979	18870329
chrX	19081628	19082102
chrX	19283126	19283725
chrX	19577245	19577634
chrX	19760365	19761125
chrX	20527555	20528167
chrX	21857678	21858137
