# Supplementary material for: Role of co-repressor genomic landscapes in shaping the Notch response
Source: PLoS Genet. 2017 Nov 20;13(11):e1007096. doi: 10.1371/journal.pgen.1007096 (PMC5714389; doi:10.1371/journal.pgen.1007096)
Supplement: S3 Table — (XLSX) [file pgen.1007096.s003.xlsx]

## Sheet: TableS3 Kc.H.RNAi
# averageM = logFC of H RNAi vs control
# P.Value = Limma unadjusted p-value
# adj.P.Val = Limma FDR adjusted p-value
# B = Limma log-odds that the gene is differentially expressed
# hdarray.sd = hdarry standard deviation
# hdarray.t = hdarray t-test
# hdarray.p = hdarray p-value
# within_10kb_to = 1 has a peak within 10kb, 0 no peak
UniqueID	TargetID	FBgn	GeneName	averageM	P.Value	adj.P.Val	B	hdarray.sd	hdarray.t	hdarray.p	within_10kb_to_Kc_Su(H)	within_10kb_to_Kc_H	within_10kb_to_Kc_Su(H)_Overlap_H	within_10kb_to_Kc_H_NOT_Su(H)	within_10kb_to_Kc_gro
ID100004131802081500	CG5460-RB	FBgn0001169	H	-1.72301	2.97039e-05	0.0714724	1.42631	0.392547	-8.77861	0.00311365	0	1	0	1	0
ID100003394100020210	CG10160-RA	FBgn0001258	ImpL3	-0.76051	0.00680076	0.655099	-1.93955	0.501823	-3.03099	0.0562668	0	1	0	1	0
ID100004437602000005	CG4269-RA	FBgn0034741	CG4269	-0.751868	0.000110456	0.144969	0.85964	0.189724	-7.92589	0.00418776	0	1	0	1	1
ID100003878403010510	CG3348-RA	FBgn0040609	CG3348	-0.746452	0.00296521	0.559942	-1.26413	0.406021	-3.67691	0.0348319	0	0	0	0	0
ID100004386502031605	CG16971-RB	FBgn0262109	CR42862	-0.73623	0.00420229	0.587891	-1.54241	0.433197	-3.39906	0.0424907	0	0	0	0	0
ID100003979202001602	CG4863-RC	FBgn0020910	RpL3	-0.705627	0.0176677	0.732179	-2.76291	0.587046	-2.40399	0.0955313	0	0	0	0	0
ID100003541000051104	CG8846-RA	FBgn0261560	Thor	-0.63287	2.95974e-05	0.0714724	1.42765	0.0835511	-15.1493	0.000624484	0	1	0	1	1
ID100003707102060706	CG17932-RB	FBgn0040260	Ugt36Bc	-0.60203	0.000477185	0.304122	0.0368397	0.203259	-5.92376	0.00961225	0	1	0	1	0
ID100004040902030410	CG10242-RA	FBgn0033978	Cyp6a23	-0.573379	2.09935e-05	0.0714724	1.55054	0.026748	-42.8727	2.79305e-05	0	1	0	1	1
ID100004197800090805	CG31811-RA	FBgn0028509	CenG1A	-0.557627	0.00224876	0.555491	-1.04958	0.272263	-4.09624	0.0263139	0	1	0	1	1
ID100003581300031206	CG4954-RA	FBgn0034258	eIF3-S8	-0.549803	0.186856	0.922357	-4.84958	1.01674	-1.08151	0.358654	0	0	0	0	0
ID100003601703021206	CG32852-RA	FBgn0262081	Csk	-0.533241	0.000134054	0.148872	0.762531	0.109997	-9.69555	0.00233006	0	0	0	0	1
ID100003286000040801	CG5729-RA	FBgn0027836	Dgp-1	-0.524609	0.00328783	0.559942	-1.34568	0.278003	-3.77412	0.0325739	0	0	0	0	0
ID100003097903101007	CG5460-RC	FBgn0001169	H	-0.520863	9.94147e-05	0.143525	0.910967	0.0897494	-11.6071	0.00137347	0	1	0	1	0
ID100004540900111310	CG4630-RA	FBgn0033809	CG4630	-0.512972	0.00163513	0.491798	-0.80965	0.226038	-4.5388	0.0200225	0	0	0	0	1
ID100003462102111700	CG13270-RA	FBgn0040262	Ugt36Ba	-0.510077	0.00141392	0.485315	-0.702915	0.215905	-4.72501	0.0179604	0	1	0	1	0
ID100003254003081509	CG6633-RA	FBgn0040256	Ugt86Dd	-0.500243	0.00443514	0.587891	-1.58618	0.283283	-3.53176	0.0385906	0	0	0	0	1
ID100003699500031005	CG8495-RA	FBgn0261599	RpS29	-0.498628	0.0804888	0.922357	-4.11797	0.645603	-1.54469	0.220127	0	0	0	0	0
ID100003608401010811	CG13196-RA	FBgn0033645	CG13196	-0.498273	0.126979	0.922357	-4.51956	0.770168	-1.29393	0.286298	0	0	0	0	0
ID100003968100071602	CG6330-RA	FBgn0039464	CG6330	-0.495028	0.00314433	0.559942	-1.31035	0.256009	-3.86728	0.0305831	0	1	0	1	1
ID100003667700020713	CG6763-RA	FBgn0039069	CG6763	-0.488583	0.245834	0.922357	-5.07448	1.04781	-0.932577	0.419831	1	1	1	0	1
ID100003332803041600	CG5789-RA	FBgn0039207	CG5789	-0.472449	0.000404592	0.292055	0.139838	0.131135	-7.20555	0.00550994	0	0	0	0	1
ID100004453201011214	CG6378-RA	FBgn0026562	BM-40-SPARC	-0.46949	0.0129886	0.728323	-2.49325	0.34851	-2.69427	0.0741453	0	1	0	1	0
ID100003683403010910	CG3131-RA	FBgn0031464	Duox	-0.468066	0.000777274	0.376533	-0.282418	0.160495	-5.83277	0.0100392	0	0	0	0	0
ID100003668400001101	CG6976-RD	FBgn0040299	Myo28B1	-0.467642	0.0346676	0.859117	-3.36316	0.458178	-2.04131	0.133878	0	0	0	0	0
ID100003852200090710	CG6871-RA	FBgn0000261	Cat	-0.46325	0.0101366	0.695231	-2.27872	0.321118	-2.88523	0.0632586	0	1	0	1	1
ID100003898600041710	CG15009-RB	FBgn0001257	ImpL2	-0.456743	0.048217	0.903499	-3.6593	0.494946	-1.84562	0.162128	0	1	0	1	1
ID100003833701060815	CG14065-RA	FBgn0261618	larp	-0.456466	0.108544	0.922357	-4.38249	0.65976	-1.38373	0.260423	1	1	1	1	1
ID100004370901020518	CG7434-RA	FBgn0015288	RpL22	-0.446325	0.0230613	0.815657	-2.99892	0.386324	-2.31063	0.103971	0	1	0	1	0
ID100003621700110800	CG7224-RA	FBgn0031971	Sirup	-0.444009	0.0320269	0.844285	-3.29215	0.422978	-2.09944	0.126633	0	1	0	1	1
ID100003861900060710	CG1086-RB	FBgn0264574	Glut1	-0.443212	0.00284242	0.559942	-1.23096	0.216102	-4.10187	0.0262189	0	0	0	0	0
ID100003446701060717	CG3017-RA	FBgn0020764	Alas	-0.439244	0.00263525	0.559942	-1.17192	0.209032	-4.20264	0.0245911	0	0	0	0	0
ID100003412403080308	CG10163-RA	FBgn0035697	CG10163	-0.438943	0.0390026	0.878442	-3.46886	0.443619	-1.97892	0.142207	0	1	0	1	0
ID100003606001011815	CG12366-RA	FBgn0033901	O-fut1	-0.436034	0.0085522	0.679336	-2.13329	0.285709	-3.0523	0.0553276	0	0	0	0	0
ID100003419103071312	CG9552-RA	FBgn0011705	rost	-0.426216	0.00155743	0.488795	-0.773706	0.171611	-4.96722	0.0156723	0	1	0	1	0
ID100003314202051508	CG12945-RA	FBgn0037755	CG12945	-0.423781	0.000782432	0.376533	-0.286896	0.135392	-6.26007	0.0082264	0	0	0	0	0
ID100003907301101315	CG9280-RC	FBgn0001114	Glt	-0.420995	0.00439825	0.587891	-1.57939	0.22792	-3.69423	0.0344153	0	0	0	0	0
ID100003898700021710	CG15009-RC	FBgn0001257	ImpL2	-0.420954	0.0617146	0.922357	-3.88072	0.492359	-1.70995	0.185804	0	1	0	1	1
ID100003699400051005	CG8491-RA	FBgn0001324	kto	-0.414353	0.0174376	0.732179	-2.75135	0.328007	-2.52649	0.0856875	0	0	0	0	1
ID100003235900110911	CG5873-RA	FBgn0038511	CG5873	-0.414263	0.0978106	0.922357	-4.2908	0.572343	-1.44761	0.243544	0	0	0	0	0
ID100004416901071501	CG9093-RA	FBgn0031760	Tsp26A	-0.412631	0.00532899	0.625596	-1.7366	0.234294	-3.52233	0.0388523	0	0	0	0	0
ID100003884200050401	CG2165-RA	FBgn0259214	PMCA	-0.412545	0.0148295	0.731035	-2.609	0.311679	-2.64724	0.077176	0	0	0	0	0
ID100004511802041504	CG3476-RA	FBgn0031881	CG3476	-0.411487	0.000380156	0.288859	0.178054	0.0928326	-8.86514	0.00302601	0	1	0	1	0
ID100003970902100100	CG4726-RA	FBgn0031307	MFS3	-0.409999	0.0125765	0.728323	-2.4652	0.295382	-2.77606	0.0692176	0	1	0	1	1
ID100003898500061710	CG15009-RA	FBgn0001257	ImpL2	-0.408006	0.0153412	0.731035	-2.63873	0.310664	-2.62668	0.0785491	0	1	0	1	1
ID100003466700030217	CG1333-RA	FBgn0261274	Ero1L	-0.407113	0.00820179	0.679336	-2.09771	0.259844	-3.13352	0.0519237	0	0	0	0	0
ID100004315500060002	CG17299-RA	FBgn0264357	SNF4Agamma	-0.404421	0.0126765	0.728323	-2.47209	0.291275	-2.7769	0.0691689	0	1	0	1	1
ID100004268802051203	CG31150-RA	FBgn0265048	cv-d	-0.40117	0.00276214	0.559942	-1.20856	0.186491	-4.3023	0.0231073	0	0	0	0	1
ID100003325200000604	CG3395-RB	FBgn0010408	RpS9	-0.400244	0.0297017	0.834656	-3.22468	0.368779	-2.17064	0.118385	0	0	0	0	1
ID100003164902020113	CG18522-RA	FBgn0038347	CG18522	-0.396604	0.0931259	0.922357	-4.24741	0.536429	-1.47868	0.235764	0	0	0	0	0
ID100003743802041416	CG1086-RA	FBgn0264574	Glut1	-0.388601	0.0120811	0.728323	-2.4303	0.273883	-2.83771	0.0657703	0	0	0	0	0
ID100003560101061104	CG1874-RA	FBgn0085436	Not1	-0.3879	0.0361214	0.859117	-3.4	0.378285	-2.05084	0.132658	0	0	0	0	0
ID100003705502020416	CG17903-RA	FBgn0000409	Cyt-c-p	-0.3876	0.0324468	0.848613	-3.30382	0.36554	-2.1207	0.124101	0	1	0	1	1
ID100003391400091303	CG12317-RA	FBgn0028425	JhI-21	-0.385808	0.00147911	0.485315	-0.735825	0.143173	-5.3894	0.0125164	0	0	0	0	1
ID100003343601050418	CG14253-RA	FBgn0039467	CG14253	-0.384256	0.00670042	0.655067	-1.92708	0.227985	-3.37089	0.0433824	0	0	0	0	1
ID100003131202040908	CG30035-RA	FBgn0050035	Tret1-1	-0.384208	0.00227134	0.555491	-1.05723	0.164311	-4.67661	0.0184689	0	1	0	1	1
ID100004489903110816	CG32063-RB	FBgn0045770	S-Lap3	-0.380914	0.194007	0.922357	-4.88092	0.712197	-1.06969	0.363178	0	0	0	0	0
ID100004232502111318	CG15592-RA	FBgn0037416	Osi9	-0.380665	0.0673888	0.922357	-3.95945	0.455802	-1.67031	0.193451	0	0	0	0	0
ID100003838401090117	CG4062-RB	FBgn0027079	Aats-val	-0.379779	0.00104223	0.432169	-0.484689	0.121751	-6.23863	0.00830659	0	0	0	0	0
ID100004356800081512	CG18578-RA	FBgn0040259	Ugt86Da	-0.379197	0.0185219	0.743514	-2.80458	0.301133	-2.51847	0.0862928	1	0	0	0	1
ID100003874001051604	CG33338-RA	FBgn0046322	p38c	-0.377007	0.0250061	0.820082	-3.07101	0.32714	-2.30487	0.104521	0	0	0	0	0
ID100004049400000410	CG14801-RB	FBgn0261548	CG42666	-0.376552	0.00579987	0.648819	-1.80667	0.21276	-3.53969	0.0383722	1	1	1	1	1
ID100004043302031809	CG10287-RA	FBgn0026077	Gasp	-0.375256	0.142425	0.922357	-4.61889	0.603813	-1.24296	0.302177	0	0	0	0	0
ID100004509700101419	CG33486-RA	FBgn0041607	asparagine-synthetase	-0.375142	0.106674	0.922357	-4.36722	0.533655	-1.40593	0.254417	0	0	0	0	0
ID100004316000080419	CG17533-RA	FBgn0063492	GstE8	-0.374337	0.00411008	0.587891	-1.52445	0.190289	-3.93441	0.0292444	0	1	0	1	0
ID100003259701031207	CG14992-RA	FBgn0028484	Ack	-0.373146	0.00034454	0.288859	0.237652	0.0593784	-12.5684	0.00108597	0	1	0	1	1
ID100003402102101303	CG12084-RA	FBgn0043458	CG12084	-0.37168	0.00908313	0.679336	-2.18466	0.238603	-3.11547	0.0526566	0	0	0	0	0
ID100003856802000306	CG10778-RA	FBgn0029980	CG10778	-0.366479	0.0155597	0.731035	-2.65114	0.274622	-2.66897	0.0757569	0	1	0	1	0
ID100004007202051816	CG3860-RA	FBgn0034951	CG3860	-0.365184	0.000898583	0.405401	-0.381477	0.104454	-6.99226	0.00600523	0	0	0	0	0
ID100004100201040611	CR32477-RA	FBgn0262109	CR42862	-0.362616	0.0366693	0.862206	-3.4135	0.352465	-2.0576	0.131799	0	0	0	0	0
ID100004249201000600	CG12594-RA	FBgn0037941	CG12594	-0.362363	0.00580192	0.648819	-1.80696	0.201867	-3.5901	0.0370204	0	0	0	0	0
ID100004150501070619	CG2914-RA	FBgn0005660	Ets21C	-0.360901	0.00360804	0.585273	-1.4197	0.173028	-4.1716	0.0250784	0	1	0	1	1
ID100003479402001415	CG14709-RA	FBgn0263316	Mrp4	-0.359764	0.00329674	0.559942	-1.34782	0.167209	-4.30316	0.0230951	0	1	0	1	1
ID100003418301110902	CG9505-RA	FBgn0031805	CG9505	-0.358029	0.0176178	0.732179	-2.76041	0.277063	-2.58446	0.081464	0	1	0	1	1
ID100004429902111107	CG17760-RA	FBgn0033756	CG17760	-0.357425	0.00260917	0.559942	-1.1642	0.152938	-4.67412	0.0184956	0	0	0	0	0
ID100003550100020615	CG13333-RA	FBgn0033855	link	-0.355064	0.238674	0.922357	-5.05074	0.743258	-0.955424	0.409848	0	0	0	0	0
ID100003325902100604	CG3608-RA	FBgn0035039	CG3608	-0.351936	0.00395899	0.587891	-1.49422	0.171553	-4.10295	0.0262007	0	0	0	0	0
ID100004227803090805	CG1634-RB	FBgn0264975	Nrg	-0.350667	0.0589345	0.922357	-3.83941	0.397686	-1.76354	0.176008	0	0	0	0	0
ID100004045702031010	CG10335-RA	FBgn0036271	Pbgs	-0.349809	0.00329581	0.559942	-1.3476	0.159871	-4.37613	0.0220821	0	0	0	0	0
ID100003649303110812	CG1743-RB	FBgn0001145	Gs2	-0.349686	0.0316378	0.844285	-3.28121	0.322664	-2.16749	0.118735	0	1	0	1	1
ID100004315700020002	CG17342-RA	FBgn0017581	Lk6	-0.349114	0.046572	0.897198	-3.62813	0.365184	-1.91199	0.151829	1	1	1	1	1
ID100004322600080001	CG3059-RC	FBgn0024947	NTPase	-0.347486	0.00228507	0.555491	-1.06185	0.138819	-5.0063	0.0153394	0	1	0	1	0
ID100004451003090917	CG5820-RC	FBgn0013272	Gp150	-0.346619	0.00200878	0.548056	-0.9637	0.13157	-5.26895	0.0133249	0	1	0	1	0
ID100003725101070706	CG6292-RA	FBgn0025455	CycT	-0.345689	0.00407702	0.587891	-1.51793	0.168472	-4.10382	0.0261862	0	0	0	0	1
ID100004543002050703	CG4666-RA	FBgn0029838	CG4666	-0.344449	0.164618	0.922357	-4.74275	0.590755	-1.16613	0.327838	0	0	0	0	0
ID100004267003050413	CG11505-RB	FBgn0035424	CG11505	-0.343664	0.0144047	0.728323	-2.58356	0.247871	-2.77293	0.0693986	0	0	0	0	1
ID100003270102110906	CG8234-RA	FBgn0033644	Tret1-2	-0.3418	0.000365561	0.288859	0.201882	0.0275852	-24.7814	0.000144063	0	0	0	0	0
ID100003641901021704	CG12800-RA	FBgn0039006	Cyp6d4	-0.340799	0.00607246	0.648819	-1.84485	0.187661	-3.63206	0.0359414	0	0	0	0	0
ID100004474000041607	CG7002-RA	FBgn0029167	Hml	-0.340665	0.0086797	0.679336	-2.14589	0.209817	-3.24726	0.0475882	0	0	0	0	1
ID100004479601000816	CG13676-RA	FBgn0035844	CG13676	-0.338458	0.0445853	0.885349	-3.58898	0.347559	-1.94763	0.146613	0	0	0	0	0
ID100003353200050009	CG11086-RA	FBgn0033153	Gadd45	-0.335176	0.000450287	0.304122	0.0733434	0.0378157	-17.7268	0.000391404	0	1	0	1	1
ID100003726103110706	CG6335-RA	FBgn0027087	Aats-his	-0.334996	0.00258479	0.559942	-1.15691	0.135931	-4.92889	0.016008	0	1	0	1	0
ID100003281300021701	CG5646-RA	FBgn0039525	CG5646	-0.334603	0.006947	0.655099	-1.95742	0.190774	-3.50784	0.0392587	0	0	0	0	0
ID100004091102060700	CG6494-RA	FBgn0001168	h	-0.333879	0.040348	0.879275	-3.49931	0.331025	-2.01724	0.137021	1	1	1	1	1
ID100003249302061812	CR33363-RA	FBgn0053363	5SrRNA-Psi:CR33363	-0.333812	0.151289	0.922357	-4.67074	0.54912	-1.21581	0.311003	0	0	0	0	0
ID100003883300110412	CG2145-RA	FBgn0030251	CG2145	-0.33373	0.241921	0.922357	-5.06161	0.702921	-0.949553	0.412392	0	0	0	0	0
ID100003927500031309	CG10365-RC	FBgn0039109	CG10365	-0.333509	0.0107955	0.71469	-2.33296	0.218189	-3.05706	0.0551203	0	0	0	0	1
ID100004023001001405	CG8531-RA	FBgn0033918	CG8531	-0.331888	0.0150219	0.731035	-2.62029	0.240235	-2.76303	0.0699746	0	0	0	0	0
ID100003637803001808	CG12534-RA	FBgn0031068	Alr	-0.331641	0.0709613	0.922357	-4.00563	0.399706	-1.65943	0.195612	0	0	0	0	0
ID100003251003081207	CG6584-RB	FBgn0037847	SelR	-0.331595	0.00446273	0.587891	-1.59123	0.162615	-4.07828	0.0266199	0	0	0	0	0
ID100004362402040518	CG3061-RA	FBgn0038195	CG3061	-0.330778	0.0056698	0.644527	-1.78785	0.175578	-3.76787	0.0327133	0	0	0	0	0
ID100004428200090803	CG17725-RA	FBgn0003067	Pepck	-0.330384	0.0500185	0.919059	-3.69224	0.351633	-1.87914	0.156829	0	1	0	1	1
ID100004354500061412	CG17654-RA	FBgn0000579	Eno	-0.32822	0.0100679	0.695231	-2.27287	0.208911	-3.14219	0.051576	0	1	0	1	0
ID100004510200001419	CG3362-RA	FBgn0034988	CG3362	-0.327194	0.0064162	0.648819	-1.89079	0.179922	-3.63707	0.0358153	0	0	0	0	0
ID100003226601051200	CG11655-RA	FBgn0030638	CG11655	-0.326572	0.00962523	0.679336	-2.23428	0.204538	-3.19326	0.0495871	0	0	0	0	0
ID100003487003040217	CG13632-RA	FBgn0259233	CG42331	-0.325808	0.0176094	0.732179	-2.76	0.246602	-2.64238	0.0774979	0	1	0	1	1
ID100003278302031305	CG8412-RA	FBgn0037743	CG8412	-0.325387	0.00495397	0.611286	-1.67656	0.163533	-3.97947	0.0283881	0	0	0	0	0
ID100004000402090402	CG3714-RE	FBgn0031589	CG3714	-0.325334	0.00399772	0.587891	-1.50207	0.151633	-4.29107	0.0232686	0	0	0	0	0
ID100003789503021109	CG3937-RC	FBgn0014141	cher	-0.323114	0.0180455	0.732179	-2.78158	0.245917	-2.62783	0.0784713	0	1	0	1	0
ID100003750303061618	CG18076-RH	FBgn0013733	shot	-0.323044	0.0126548	0.728323	-2.4706	0.219808	-2.93933	0.060543	0	1	0	1	1
ID100004124100060302	CG3821-RA	FBgn0002069	Aats-asp	-0.321497	0.0209274	0.79382	-2.91267	0.25611	-2.51061	0.0868907	0	0	0	0	0
ID100003379801010900	CG2060-RA	FBgn0014469	Cyp4e2	-0.321473	0.00144961	0.485315	-0.721094	0.0957148	-6.71731	0.00673406	0	1	0	1	1
ID100004493001091607	CG32115-RA	FBgn0052115	CG32115	-0.32118	0.00969338	0.679336	-2.24033	0.200315	-3.20675	0.0490779	0	1	0	1	1
ID100003240200081207	CG9735-RA	FBgn0010803	Aats-trp	-0.320941	0.00119727	0.467163	-0.582934	0.0852	-7.53381	0.00484779	0	0	0	0	0
ID100004405803001605	CG13044-RA	FBgn0036599	CG13044	-0.320256	0.129969	0.922357	-4.53977	0.490477	-1.3059	0.2827	0	0	0	0	0
ID100004438700021107	CG4311-RA	FBgn0010611	Hmgs	-0.318631	0.0123015	0.728323	-2.44599	0.213863	-2.97977	0.058608	0	0	0	0	0
ID100003871301100710	CG5224-RA	FBgn0034354	GstE11	-0.317388	0.0163547	0.732179	-2.69491	0.232981	-2.72458	0.07227	0	0	0	0	0
ID100003433902101302	CG10337-RA	FBgn0032805	CG10337	-0.316943	0.0065165	0.648819	-1.90377	0.172349	-3.67791	0.0348078	0	1	0	1	1
ID100003222903070004	CG11567-RA	FBgn0015623	Cpr	-0.316552	0.00506998	0.620299	-1.69557	0.15768	-4.01512	0.027733	0	0	0	0	0
ID100003566601090813	CG7283-RB	FBgn0036213	RpL10Ab	-0.315781	0.0318923	0.844285	-3.28838	0.287046	-2.20022	0.115149	0	1	0	1	1
ID100003740902021618	CG10687-RA	FBgn0086443	Aats-asn	-0.314824	0.0143359	0.728323	-2.57937	0.221018	-2.84885	0.0651707	1	1	1	1	1
ID100004319502101316	CG2698-RA	FBgn0037536	CG2698	-0.314158	0.0044909	0.587891	-1.59635	0.14902	-4.21631	0.0243804	0	0	0	0	0
ID100003287502101305	CG5760-RA	FBgn0028468	rtet	-0.313376	0.0756037	0.922357	-4.06218	0.384438	-1.63031	0.201531	0	1	0	1	0
ID100004237802011806	CG1572-RA	FBgn0030309	CG1572	-0.313217	0.0352337	0.859117	-3.37768	0.293796	-2.13221	0.122754	0	0	0	0	0
ID100004291003040517	CG4429-RA	FBgn0262734	Rbp2	-0.312755	0.00479377	0.601805	-1.64962	0.15146	-4.12987	0.025753	0	0	0	0	0
ID100004184903031609	CG32393-RA	FBgn0261934	dikar	-0.31231	0.00868907	0.679336	-2.14681	0.185697	-3.36366	0.043615	0	0	0	0	0
ID100003894000000401	CG14934-RA	FBgn0032381	Mal-B1	-0.311778	0.0300822	0.835351	-3.23607	0.277309	-2.2486	0.110081	0	0	0	0	0
ID100003978802081602	CG4859-RA	FBgn0035049	Mmp1	-0.310613	0.0477603	0.902507	-3.65076	0.322561	-1.92592	0.149764	0	1	0	1	0
ID100004421100070917	CG17534-RA	FBgn0063491	GstE9	-0.309854	0.0139978	0.728323	-2.55851	0.214713	-2.88623	0.0632072	0	1	0	1	0
ID100003418401090902	CG9521-RA	FBgn0030588	CG9521	-0.309749	0.00687687	0.655099	-1.94889	0.169436	-3.65623	0.0353381	0	0	0	0	0
ID100003359802041804	CG18466-RB	FBgn0010222	Nmdmc	-0.308365	0.0428067	0.882593	-3.55242	0.308023	-2.00222	0.139027	1	1	1	1	1
ID100003773900030211	CG2789-RA	FBgn0031263	CG2789	-0.307355	0.177004	0.922357	-4.80411	0.543337	-1.13136	0.340168	0	1	0	1	1
ID100003908603081315	CG9305-RA	FBgn0032512	CG9305	-0.306753	0.00282695	0.559942	-1.22669	0.118342	-5.18421	0.013935	0	0	0	0	0
ID100004387800010705	CG16987-RA	FBgn0031461	daw	-0.305671	0.00885915	0.679336	-2.16334	0.181084	-3.37602	0.0432182	1	1	1	1	1
ID100003848200050510	CG6794-RA	FBgn0011274	Dif	-0.304856	0.12182	0.922357	-4.48346	0.452219	-1.34827	0.270333	0	0	0	0	1
ID100003254501100913	CG6644-RA	FBgn0026315	Ugt35a	-0.299183	0.00622185	0.648819	-1.86511	0.154635	-3.86953	0.0305369	0	0	0	0	0
ID100003323302021600	CG33075-RC	FBgn0031039	Shawn	-0.299167	0.00465802	0.600427	-1.62614	0.138564	-4.31811	0.0228828	0	0	0	0	0
ID100004141703021500	CG12132-RA	FBgn0040236	c11.1	-0.29896	0.022927	0.815657	-2.99372	0.240739	-2.48368	0.0889796	0	0	0	0	0
ID100003233900031509	CG5840-RB	FBgn0038516	CG5840	-0.297369	0.00626427	0.648819	-1.87078	0.153454	-3.87566	0.0304117	0	1	0	1	1
ID100003336301070804	CG14084-RB	FBgn0260857	Bet1	-0.29711	0.00313284	0.559942	-1.30746	0.115648	-5.1382	0.0142815	0	0	0	0	1
ID100003927400051309	CG10360-RA	FBgn0003231	ref(2)P,ref(2)P	-0.29699	0.0375556	0.871802	-3.43493	0.281734	-2.1083	0.12557	0	1	0	1	1
ID100004265001091806	CG11471-RA	FBgn0027086	Aats-ile	-0.295321	0.00104772	0.432169	-0.488381	0.0520089	-11.3566	0.00146467	0	0	0	0	0
ID100003884502110412	CG2171-RC	FBgn0086355	Tpi	-0.294868	0.00646343	0.648819	-1.89693	0.153057	-3.85303	0.0308772	0	0	0	0	0
ID100003896300020504	CG14972-RA	FBgn0259224	CG42324	-0.294699	0.145817	0.922357	-4.63914	0.472862	-1.24645	0.301061	0	1	0	1	0
ID100003709902101005	CG18009-RD	FBgn0261793	Trf2	-0.294664	0.0458458	0.887658	-3.61402	0.299052	-1.97066	0.143355	0	1	0	1	1
ID100003946801001309	CG10658-RA	FBgn0014000	Hf	-0.293481	0.11867	0.922357	-4.4606	0.429078	-1.36796	0.264781	0	0	0	0	0
ID100003377701071804	CG2017-RB	FBgn0037391	CG2017	-0.293348	0.0038261	0.587891	-1.46674	0.123019	-4.76914	0.0175127	0	0	0	0	0
ID100004003102030818	CG3767-RA	FBgn0028424	JhI-26	-0.29306	0.00834388	0.679336	-2.1123	0.166284	-3.52481	0.0387833	0	0	0	0	1
ID100004017602000500	CG3671-RC	FBgn0011672	Mvl	-0.292898	0.0423603	0.881662	-3.54301	0.288843	-2.02808	0.135595	0	0	0	0	1
ID100003150803090213	CG31649-RA	FBgn0261836	Msp-300	-0.292865	0.00119061	0.467163	-0.578947	0.0577699	-10.139	0.002044	0	1	0	1	1
ID100003109001050414	CG3979-RA	FBgn0036816	Indy	-0.291395	0.00546703	0.631421	-1.75772	0.140661	-4.14322	0.0255347	0	1	0	1	1
ID100003188201050403	CG6081-RA	FBgn0031688	Cyp28d2	-0.29107	0.0180849	0.732179	-2.7835	0.214803	-2.71012	0.0731571	0	0	0	0	0
ID100004360002040215	CG30022-RA	FBgn0050022	CG30022	-0.290797	0.0272032	0.821756	-3.14614	0.246093	-2.36331	0.0991023	0	0	0	0	0
ID100004087800001004	CG6428-RA	FBgn0029689	CG6428	-0.290463	0.0142355	0.728323	-2.57322	0.197548	-2.94069	0.0604767	0	0	0	0	0
ID100004539300071716	CG4608-RB	FBgn0014135	bnl	-0.289955	0.0375605	0.871802	-3.43505	0.273715	-2.11867	0.124339	0	1	0	1	1
ID100003961302110100	CG6185-RA	FBgn0036150	Ir68a	-0.28994	0.0043029	0.587891	-1.56159	0.126358	-4.58917	0.0194357	0	1	0	1	0
ID100003847500070711	CG6778-RB	FBgn0027088	Aats-gly	-0.289896	0.0101942	0.695231	-2.28359	0.175538	-3.30294	0.0456328	1	1	0	1	0
ID100003281100061701	CG5644-RA	FBgn0035948	CG5644	-0.28949	0.0108955	0.71469	-2.34091	0.179299	-3.22913	0.0482478	0	0	0	0	0
ID100004537702031000	CG4583-RA	FBgn0261984	Ire1	-0.289383	0.00146906	0.485315	-0.730838	0.0671585	-8.6179	0.00328553	0	1	0	1	0
ID100004136401001414	CG12030-RA	FBgn0035147	Gale	-0.289244	0.0215155	0.798541	-2.93726	0.225832	-2.56159	0.0830991	1	1	1	1	1
ID100003753901060914	CG1818-RA	FBgn0033428	Updo	-0.28891	0.00208106	0.555491	-0.990495	0.0865848	-6.67346	0.00686088	0	0	0	0	0
ID100003979501060100	CG8026-RA	FBgn0033391	CG8026	-0.288778	0.00151889	0.487294	-0.755284	0.068532	-8.42754	0.00350576	0	0	0	0	0
ID100003321502021708	CG32464-RD	FBgn0013576	mtd	-0.288627	0.0412528	0.881662	-3.51922	0.281204	-2.05279	0.132408	0	1	0	1	0
ID100003097303100008	CG5446-RA	FBgn0032429	CG5446	-0.287808	0.0369391	0.865729	-3.42008	0.269694	-2.13434	0.122508	0	0	0	0	0
ID100003292103021701	CG31918-RA	FBgn0031678	CG31918	-0.287146	0.00708046	0.65526	-1.97342	0.151437	-3.79228	0.0321732	0	0	0	0	0
ID100003152703070502	CG31678-RA	FBgn0051678	CG31678	-0.286889	0.00948665	0.679336	-2.22185	0.168387	-3.40749	0.0422283	0	0	0	0	0
ID100003227003090701	CG11661-RC	FBgn0010352	Nc73EF	-0.286885	0.00197934	0.548056	-0.952536	0.0818917	-7.00645	0.00597049	0	1	0	1	1
ID100004358202041512	CG2221-RA	FBgn0028331	l(1)G0289	-0.286442	0.0152708	0.731035	-2.6347	0.198411	-2.88736	0.0631489	0	0	0	0	0
ID100004055602081413	CG14907-RA	FBgn0038455	CG14907	-0.285719	0.0096686	0.679336	-2.23813	0.168462	-3.39209	0.0427091	0	0	0	0	0
ID100003398102061317	CG11008-RA	FBgn0260965	CG42588	-0.28529	0.00223707	0.555491	-1.04559	0.0871424	-6.54766	0.00724261	0	0	0	0	0
ID100003506102071114	CG9005-RA	FBgn0033638	CG9005	-0.284743	0.00255878	0.559942	-1.14906	0.0939477	-6.06172	0.00900925	0	1	0	1	1
ID100004065203081413	CG3050-RA	FBgn0038194	Cyp6d5	-0.283986	0.0146704	0.731035	-2.59955	0.19332	-2.93799	0.0606084	0	0	0	0	0
ID100003795101100802	CG40100-RA	FBgn0058100	CR40100	-0.283857	0.0660149	0.922357	-3.94103	0.326776	-1.73732	0.180724	0	0	0	0	0
ID100004101801081608	CR32886-RA	FBgn0045800	Uhg1	-0.283132	0.0156477	0.731035	-2.65608	0.196835	-2.87685	0.0636925	0	0	0	0	0
ID100004531601050303	CG9655-RA	FBgn0026630	nes	-0.28276	0.0187285	0.744859	-2.81439	0.209003	-2.7058	0.0734244	0	0	0	0	1
ID100004348802011512	CG18550-RA	FBgn0041710	yellow-f	-0.279869	0.0175	0.732179	-2.7545	0.201301	-2.7806	0.0689562	0	0	0	0	0
ID100004098403041004	CR31400-RC	FBgn0001234	Hsromega	-0.279855	0.103387	0.922357	-4.33969	0.384037	-1.45744	0.241053	1	0	0	0	1
ID100004019303021012	CG8443-RA	FBgn0034087	clu	-0.279528	0.0157531	0.731035	-2.66198	0.193743	-2.88555	0.0632417	1	0	0	0	0
ID100003987803080614	CG8190-RA	FBgn0034029	eIF2B-gamma	-0.279487	0.00296913	0.559942	-1.26517	0.0971071	-5.75627	0.0104175	0	0	0	0	0
ID100004278302061203	CG13459-RA	FBgn0086690	cp309	-0.279486	0.0129545	0.728323	-2.49096	0.180827	-3.09121	0.0536629	1	1	0	1	0
ID100003577902111815	CG4898-RF	FBgn0003721	Tm1	-0.278317	0.0829614	0.922357	-4.14488	0.348949	-1.59517	0.20894	0	0	0	0	1
ID100003643401090019	CG17278-RA	FBgn0046763	CG17278	-0.278192	0.00523946	0.625596	-1.72263	0.126599	-4.39486	0.0218313	0	1	0	1	0
ID100003770202051109	CG2658-RB	FBgn0024992	CG2658	-0.278172	0.0138912	0.728323	-2.55184	0.184069	-3.02248	0.0566477	0	0	0	0	0
ID100004105201011407	CG3090-RA	FBgn0005612	Sox14	-0.27546	0.0264595	0.821756	-3.1214	0.227375	-2.42295	0.0939201	1	1	1	1	1
ID100003767303031017	CG3091-RA	FBgn0029608	CG3091	-0.275194	0.00452005	0.587891	-1.60162	0.115825	-4.75192	0.0176857	0	0	0	0	0
ID100003882303070710	CG3421-RA	FBgn0038853	RhoGAP93B	-0.275048	0.0405602	0.879275	-3.50402	0.263636	-2.08657	0.128195	0	1	0	1	1
ID100003746700061017	CG11072-RA	FBgn0264981	mamo	-0.274374	0.0560657	0.921095	-3.79467	0.29555	-1.8567	0.160354	0	0	0	0	0
ID100003758901031618	CG3003-RB	FBgn0261931	CG42797	-0.274243	0.0247191	0.820082	-3.06072	0.220761	-2.48453	0.0889131	0	0	0	0	1
ID100003209600080013	CG5394-RA	FBgn0005674	Aats-glupro	-0.273941	0.00135869	0.485315	-0.67396	0.0427665	-12.811	0.0010263	0	0	0	0	0
ID100003259901111719	CG15008-RA	FBgn0035512	Cpr64Ac	-0.273814	0.00489274	0.608935	-1.66636	0.118857	-4.60745	0.0192282	0	1	0	1	1
ID100003213303060004	CG9410-RB	FBgn0033086	CG9410	-0.273417	0.0161447	0.732179	-2.68355	0.189326	-2.88832	0.0630992	1	0	0	0	1
ID100003330203081709	CG5604-RA	FBgn0032208	CG5604	-0.27239	0.0359904	0.859117	-3.39674	0.249658	-2.1821	0.117118	0	0	0	0	0
ID100003287602081305	CG5765-RA	FBgn0034294	Muc55B	-0.272387	0.22786	0.922357	-5.01323	0.549026	-0.992254	0.394217	0	0	0	0	0
ID100003954103111717	CG10420-RA	FBgn0039296	CG10420	-0.270323	0.0156059	0.731035	-2.65373	0.183966	-2.93883	0.0605674	0	0	0	0	0
ID100003353000090009	CG11081-RD	FBgn0025741	plexA	-0.270243	0.0024221	0.559942	-1.10663	0.0766387	-7.05239	0.00585986	0	0	0	0	0
ID100004454403011214	CG6668-RA	FBgn0039213	atl	-0.270007	0.0271223	0.821756	-3.14348	0.223407	-2.41717	0.0944078	0	0	0	0	1
ID100003302901030319	CG15251-RA	FBgn0263216	CG43386	-0.2668	0.43927	0.945296	-5.50554	0.887004	-0.601575	0.589878	0	0	0	0	0
ID100003106201010008	CG3803-RA	FBgn0034938	CG3803	-0.266055	0.0221942	0.80762	-2.96485	0.203989	-2.60853	0.0797863	0	0	0	0	0
ID100003673503060910	CG5992-RA	FBgn0036752	Adgf-A	-0.265848	0.0263151	0.821756	-3.11651	0.216516	-2.45569	0.0912164	0	1	0	1	1
ID100003644401010017	CG17294-RA	FBgn0032032	CG17294	-0.265298	0.0104399	0.707612	-2.30409	0.153796	-3.45	0.0409368	0	0	0	0	0
ID100004407201081501	CG13066-RA	FBgn0040797	CG13066	-0.265193	0.160818	0.922357	-4.7229	0.442468	-1.1987	0.316699	0	0	0	0	0
ID100004316602080002	CG17905-RA	FBgn0032598	ChLD3	-0.265193	0.00244241	0.559942	-1.11307	0.0716802	-7.39933	0.00510564	0	0	0	0	0
ID100004530103111419	CG9621-RA	FBgn0038172	Adgf-D	-0.264249	0.230027	0.922357	-5.02091	0.534729	-0.988349	0.395848	0	0	0	0	0
ID100004329303061316	CG8884-RA	FBgn0013334	Sap47	-0.263932	0.00624047	0.648819	-1.8676	0.122954	-4.29318	0.0232382	0	0	0	0	0
ID100003504500031410	CG8913-RA	FBgn0038465	Irc	-0.263765	0.117604	0.922357	-4.45272	0.380122	-1.38779	0.259313	0	0	0	0	1
ID100004430800040917	CG4144-RB	FBgn0040322	GNBP2	-0.263657	0.00352123	0.583936	-1.40024	0.091116	-5.78728	0.010262	0	0	0	0	0
ID100004422502030917	CG17593-RA	FBgn0031544	CG17593	-0.263051	0.00769547	0.679336	-2.04369	0.13388	-3.92966	0.0293367	0	0	0	0	0
ID100004166700060406	CG7563-RA	FBgn0012051	CalpA	-0.26153	0.0108151	0.71469	-2.33452	0.152231	-3.43595	0.0413579	0	0	0	0	0
ID100003451401091319	CG15411-RA	FBgn0085423	CG34394	-0.261221	0.0137095	0.728323	-2.54034	0.166488	-3.13801	0.0517432	0	1	0	1	0
ID100004245202080916	CG33131-RA	FBgn0033052	SCAP	-0.260507	0.00532993	0.625596	-1.73674	0.110916	-4.69737	0.0182485	0	0	0	0	0
ID100004416601010705	CG9089-RA	FBgn0030805	wus	-0.259981	0.0202626	0.77801	-2.88405	0.191076	-2.72122	0.0724746	0	1	0	1	1
ID100003783000001510	CG11527-RA	FBgn0011722	Tig	-0.259347	0.122238	0.922357	-4.48645	0.379532	-1.36667	0.265142	0	0	0	0	0
ID100004260301071318	CG11372-RA	FBgn0031213	galectin	-0.258855	0.00883222	0.679336	-2.16074	0.137702	-3.75962	0.0328986	0	1	0	1	0
ID100004108203011004	CG31035-RA	FBgn0083969	CG34133	-0.258749	0.00922265	0.679336	-2.19769	0.140106	-3.69361	0.0344301	0	1	0	1	0
ID100004364201041412	CG7070-RA	FBgn0003178	PyK	-0.258604	0.0215468	0.798541	-2.93855	0.193936	-2.66689	0.0758911	0	1	0	1	1
ID100003199300111817	CG33123-RA	FBgn0053123	CG33123	-0.258489	0.00333665	0.560131	-1.35738	0.0827176	-6.24991	0.00826428	0	0	0	0	0
ID100004004200051505	CG3799-RA	FBgn0261547	Exn	-0.25839	0.0173984	0.732179	-2.74937	0.179027	-2.8866	0.0631879	0	0	0	0	1
ID100003805101030802	CG5535-RA	FBgn0036764	CG5535	-0.258189	0.00381054	0.587891	-1.46347	0.0899598	-5.74009	0.0104999	0	0	0	0	0
ID100004099801000700	CR32028-RA	FBgn0263352	Unr	-0.257671	0.0233336	0.815657	-3.00936	0.198646	-2.59427	0.080775	0	0	0	0	0
ID100003123400051502	CG17146-RB	FBgn0022709	Adk1	-0.257535	0.00323039	0.559942	-1.33171	0.0798193	-6.45295	0.00754862	0	0	0	0	0
ID100003527903021112	CG16886-RA	FBgn0028938	CG16886	-0.257133	0.190419	0.922357	-4.86536	0.466931	-1.10137	0.35117	0	0	0	0	0
ID100003667900101101	CG6816-RA	FBgn0010383	Cyp18a1	-0.25701	0.0469164	0.899512	-3.63475	0.255611	-2.01095	0.137857	0	0	0	0	0
ID100003192900070004	CG3298-RB	FBgn0028426	JhI-1	-0.255384	0.167313	0.922357	-4.75653	0.433274	-1.17886	0.32344	0	0	0	0	0
ID100004470802080816	CG6954-RA	FBgn0039000	CG6954	-0.254936	0.069256	0.922357	-3.98389	0.29364	-1.73638	0.180896	0	0	0	0	0
ID100003873203080509	CG5353-RA	FBgn0027081	Aats-thr	-0.254839	0.00403189	0.587891	-1.50894	0.0896615	-5.68446	0.0107899	0	0	0	0	0
ID100003437800040200	CG11151-RA	FBgn0030519	CG11151	-0.254458	0.504466	0.956609	-5.59424	0.989191	-0.514477	0.642421	1	1	0	1	1
ID100003292003041701	CG31916-RA	FBgn0261836	Msp-300	-0.254007	0.0232266	0.815657	-3.00527	0.19434	-2.61405	0.0794072	0	1	0	1	1
ID100003892900100412	CG14916-RA	FBgn0041246	Gr32a	-0.253509	0.275833	0.922357	-5.16566	0.573918	-0.883434	0.44206	0	0	0	0	0
ID100003948201080214	CG10683-RA	FBgn0004400	rhi	-0.252943	0.199758	0.922357	-4.90518	0.470889	-1.07432	0.361398	0	0	0	0	0
ID100004175803040601	CG4589-RC	FBgn0019886	Letm1	-0.252841	0.0305969	0.835431	-3.25125	0.213751	-2.36576	0.0988828	0	0	0	0	0
ID100003760003051618	CG30108-RA	FBgn0050108	CG30108	-0.252825	0.00634028	0.648819	-1.88085	0.112958	-4.47643	0.0207816	0	0	0	0	0
ID100003776100070802	CG2862-RB	FBgn0031459	CG2862	-0.252811	0.0347898	0.859117	-3.36631	0.224076	-2.25648	0.109281	0	0	0	0	0
ID100003774102111510	CG2791-RA	FBgn0037533	CD98hc	-0.2525	0.0128257	0.728323	-2.48227	0.153533	-3.28919	0.046106	0	0	0	0	0
ID100003782102061409	CG1146-RA	FBgn0035346	CG1146	-0.252169	0.00632038	0.648819	-1.87822	0.112122	-4.49811	0.0205135	0	1	0	1	1
ID100003624100100019	CG32629-RA	FBgn0086674	Tango13	-0.252068	0.211947	0.922357	-4.95408	0.48498	-1.0395	0.37499	0	0	0	0	0
ID100003122402010213	CG17082-RA	FBgn0039994	CG17082	-0.251644	0.0172712	0.732179	-2.7429	0.171501	-2.9346	0.0607745	0	0	0	0	0
ID100003526903101201	CG16858-RA	FBgn0016075	vkg	-0.251256	0.0920825	0.922357	-4.23744	0.323975	-1.55109	0.218673	0	1	0	1	0
ID100003126902061001	CG2962-RA	FBgn0030186	CG2962	-0.251144	0.0696996	0.922357	-3.9896	0.289187	-1.7369	0.180802	0	0	0	0	0
ID100003984003001301	CG8116-RA	FBgn0037614	CG8116	-0.251061	0.0648937	0.922357	-3.9257	0.281066	-1.78649	0.171993	0	0	0	0	1
ID100004389900071810	CG17031-RA	FBgn0032439	Ref2	-0.250748	0.138337	0.922357	-4.59378	0.387014	-1.29581	0.285731	0	0	0	0	0
ID100003891702111613	CG2467-RA	FBgn0250871	pot	-0.250462	0.0746773	0.922357	-4.05119	0.296279	-1.69072	0.18947	0	0	0	0	0
ID100003974600081802	CG4781-RA	FBgn0035043	CG4781	-0.250414	0.0741173	0.922357	-4.04447	0.295321	-1.69588	0.188478	0	0	0	0	0
ID100004096203000919	CG9995-RA	FBgn0027655	htt	-0.250205	0.0566319	0.921441	-3.80368	0.265515	-1.88468	0.155972	0	0	0	0	0
ID100003898200001315	CG15000-RA	FBgn0259986	nab	-0.249953	0.0735509	0.922357	-4.03763	0.293775	-1.70167	0.187373	0	0	0	0	0
ID100004527601011216	CG9579-RA	FBgn0000084	AnxB10	-0.249846	0.00893204	0.679336	-2.17033	0.129394	-3.86178	0.0306961	0	0	0	0	1
ID100003139401080908	CG12449-RB	FBgn0027341	Gfat1	-0.24946	0.244693	0.922357	-5.07075	0.522357	-0.955131	0.409975	0	0	0	0	0
ID100004449701110917	CG5520-RA	FBgn0039562	Gp93	-0.249393	0.0607683	0.922357	-3.86688	0.271766	-1.83535	0.163794	0	1	0	1	1
ID100003778300101109	CG11188-RA	FBgn0031851	CG11188	-0.249092	0.0396218	0.879275	-3.483	0.230651	-2.1599	0.119587	0	0	0	0	0
ID100004500002011216	CG4143-RB	FBgn0262732	mbf1	-0.248599	0.0150086	0.731035	-2.61951	0.159284	-3.12145	0.0524126	0	0	0	0	0
ID100003396200080901	CG1070-RA	FBgn0261238	Alh	-0.248469	0.0357677	0.859117	-3.39117	0.22127	-2.24585	0.110362	0	0	0	0	0
ID100003125400001813	CG2928-RA	FBgn0015801	Reg-5	-0.248185	0.0626309	0.922357	-3.89392	0.273364	-1.81578	0.167023	0	1	0	1	0
ID100004369703020215	CG7394-RA	FBgn0036173	CG7394	-0.248076	0.0237944	0.820082	-3.02676	0.189573	-2.6172	0.0791919	0	1	0	1	1
ID100003550300101104	CG13375-RA	FBgn0040370	CG13375	-0.247948	0.221825	0.922357	-4.99138	0.489222	-1.01364	0.3854	0	0	0	0	0
ID100003872703060710	CG5323-RA	FBgn0034362	CG5323	-0.247563	0.0114224	0.722895	-2.38172	0.141482	-3.49957	0.0394933	0	0	0	0	1
ID100004157700071518	CG13645-RA	FBgn0039254	Nmnat	-0.246917	0.00825306	0.679336	-2.103	0.12188	-4.05181	0.0270792	0	0	0	0	0
ID100003402202081303	CG12125-RA	FBgn0030037	CG12125	-0.246665	0.00867213	0.679336	-2.14515	0.124461	-3.96375	0.0286831	0	0	0	0	0
ID100004508400001216	CG3331-RA	FBgn0000527	e	-0.245907	0.0530411	0.921095	-3.74491	0.253421	-1.9407	0.147611	0	0	0	0	0
ID100004154202050312	CG12964-RA	FBgn0034022	CG12964	-0.24542	0.0835665	0.922357	-4.15134	0.302796	-1.62102	0.20346	0	0	0	0	0
ID100003683003090910	CG31314-RA	FBgn0265140	Meltrin	-0.245226	0.0130386	0.728323	-2.4966	0.147048	-3.33531	0.0445426	0	1	0	1	0
ID100003744600000914	CG10911-RA	FBgn0034295	CG10911	-0.244688	0.150638	0.922357	-4.66705	0.392421	-1.24707	0.300863	0	0	0	0	0
ID100004326903060419	CG8827-RA	FBgn0012037	Ance	-0.244382	0.0540311	0.921095	-3.7615	0.253262	-1.92988	0.149184	0	1	0	1	1
ID100003630000000814	CG33114-RA	FBgn0010197	Gyc32E	-0.24425	0.0862825	0.922357	-4.17975	0.305119	-1.60101	0.207688	0	0	0	0	1
ID100004254403041110	CG12737-RA	FBgn0025864	Crag	-0.243607	0.0163447	0.732179	-2.69437	0.159437	-3.05584	0.0551737	0	0	0	0	0
ID100004427802050005	CG1771-RB	FBgn0004456	mew	-0.243419	0.0443518	0.885349	-3.58426	0.233611	-2.08397	0.128514	0	0	0	0	0
ID100003479802040513	CG14713-RA	FBgn0259227	CG42327	-0.243328	0.015048	0.731035	-2.62181	0.153914	-3.16188	0.0507975	0	1	0	1	1
ID100003252401041718	CG6606-RA	FBgn0027335	Rip11	-0.24269	0.0166404	0.732179	-2.71014	0.159606	-3.04112	0.0558178	0	1	0	1	1
ID100003977200040614	CG4825-RA	FBgn0037010	CG4825	-0.242332	0.00287917	0.559942	-1.24102	0.0537989	-9.0088	0.00288758	1	1	0	1	1
ID100004436400000005	CG4250-RA	FBgn0034761	CG4250	-0.24205	0.0625252	0.922357	-3.89241	0.264968	-1.82702	0.16516	0	0	0	0	0
ID100003590600081206	CG31299-RA	FBgn0261808	cu	-0.242007	0.00947196	0.679336	-2.22052	0.124741	-3.88016	0.0303203	0	1	0	1	1
ID100003563103061103	CG18854-RA	FBgn0042174	CR18854	-0.241591	0.112016	0.922357	-4.41011	0.33703	-1.43364	0.24713	1	1	1	0	1
ID100003663300061705	CG5893-RA	FBgn0000411	D	-0.241391	0.162386	0.922357	-4.73116	0.40131	-1.20302	0.315252	0	0	0	0	0
ID100003464602090305	CG13312-RA	FBgn0035931	CG13312	-0.241194	0.167233	0.922357	-4.75613	0.406992	-1.18525	0.321251	0	0	0	0	0
ID100004348302111512	CG18510-RA	FBgn0053988	CG33988	-0.241087	0.0744338	0.922357	-4.04827	0.282755	-1.70527	0.186688	0	0	0	0	1
ID100004066001051511	CG11779-RB	FBgn0038683	CG11779	-0.240835	0.0229823	0.815657	-2.99586	0.179105	-2.68931	0.074458	0	1	0	1	1
ID100003346902110715	CG10951-RA	FBgn0045980	niki	-0.240673	0.00257225	0.559942	-1.15313	0.0423655	-11.3617	0.0014627	0	0	0	0	0
ID100003665400001519	CG6283-RA	FBgn0039474	CG6283	-0.240128	0.101442	0.922357	-4.32296	0.320424	-1.49881	0.230869	0	0	0	0	0
ID100004545102111018	CG4698-RA	FBgn0010453	Wnt4	-0.240123	0.17438	0.922357	-4.79152	0.413865	-1.16039	0.329841	0	0	0	0	0
ID100003374103060204	CG7012-RA	FBgn0039234	nct	-0.240016	0.060137	0.922357	-3.85752	0.258223	-1.85898	0.159992	0	0	0	0	0
ID100004478302020108	CG7073-RC	FBgn0038947	Sar1	-0.239799	0.0337594	0.859117	-3.33936	0.206364	-2.32404	0.102705	0	0	0	0	0
ID100004025801040500	CG8581-RA	FBgn0011592	fra	-0.23959	0.0307726	0.836654	-3.25638	0.19893	-2.40878	0.095121	0	0	0	0	0
ID100004233602010415	CG1560-RA	FBgn0004657	mys	-0.23918	0.00903339	0.679336	-2.17997	0.119028	-4.01889	0.0276651	1	1	1	0	1
ID100003286902100801	CG5748-RA	FBgn0001222	Hsf	-0.239018	0.0955393	0.922357	-4.27004	0.310574	-1.5392	0.221382	1	1	1	0	1
ID100004414801010102	CG9048-RA	FBgn0003979	Vm26Aa	-0.238727	0.113113	0.922357	-4.41865	0.333923	-1.42983	0.248119	0	1	0	1	0
ID100004474800001014	CG7015-RA	FBgn0263352	Unr	-0.238651	0.0275353	0.821756	-3.15698	0.189538	-2.51824	0.0863098	0	0	0	0	0
ID100003305901031305	CG1676-RA	FBgn0031114	cactin	-0.238401	0.0042635	0.587891	-1.55413	0.0745045	-6.39964	0.00772837	0	0	0	0	0
ID100003562601040110	CG1882-RA	FBgn0033226	CG1882	-0.237953	0.0165933	0.732179	-2.70765	0.15433	-3.08369	0.0539796	0	1	0	1	1
ID100004243800001110	CG32663-RA	FBgn0262684	CG43154	-0.237916	0.026333	0.821756	-3.11712	0.185452	-2.56579	0.082796	0	0	0	0	0
ID100003870001000918	CG5165-RA	FBgn0003076	Pgm	-0.237549	0.0511776	0.919059	-3.7128	0.239255	-1.98575	0.141266	0	0	0	0	0
ID100003971402000100	CG4734-RA	FBgn0033826	CG4734	-0.237451	0.0709635	0.922357	-4.00565	0.272287	-1.74412	0.179488	0	0	0	0	0
ID100003733200011416	CG7720-RB	FBgn0038652	CG7720	-0.237391	0.00443679	0.587891	-1.58648	0.0757259	-6.26975	0.00819051	0	0	0	0	0
ID100004200100100905	CG14598-RA	FBgn0037503	CG14598	-0.237078	0.16573	0.922357	-4.74847	0.397529	-1.19276	0.318702	0	0	0	0	0
ID100004043702070203	CG10295-RA	FBgn0014001	Pak	-0.236097	0.00806706	0.679336	-2.08365	0.109213	-4.32362	0.0228051	0	1	0	1	0
ID100004079502111712	CG13982-RA	FBgn0031811	CG13982	-0.235872	0.0991542	0.922357	-4.30284	0.310754	-1.51806	0.226293	0	0	0	0	0
ID100003276200090801	CG8363-RC	FBgn0020389	Papss	-0.235858	0.00941014	0.679336	-2.21491	0.117858	-4.0024	0.0279645	0	0	0	0	1
ID100003990503030100	CG1530-RA	FBgn0260970	CG42593	-0.235646	0.00444374	0.587891	-1.58776	0.073698	-6.39492	0.00774458	0	1	0	1	0
ID100003291601001711	CG31908-RA	FBgn0051908	CG31908	-0.235351	0.0554878	0.921095	-3.78537	0.244072	-1.92854	0.14938	0	1	0	1	0
ID100004264901111806	CG11466-RA	FBgn0038037	Cyp9f2	-0.235236	0.0557435	0.921095	-3.7895	0.244365	-1.92529	0.149858	0	0	0	0	0
ID100003279902060906	CG5618-RA	FBgn0036975	CG5618	-0.235151	0.0505343	0.919059	-3.70145	0.234993	-2.00135	0.139144	0	0	0	0	0
ID100004530403051419	CG9629-RA	FBgn0036857	CG9629	-0.235018	0.0138218	0.728323	-2.54746	0.139786	-3.36254	0.0436511	0	0	0	0	1
ID100003616802010017	CG7123-RA	FBgn0261800	LanB1	-0.234907	0.0356152	0.859117	-3.38734	0.20477	-2.29435	0.105534	0	1	0	1	1
ID100003854402010509	CG6912-RA	FBgn0038290	CG6912	-0.234516	0.0110889	0.71469	-2.35611	0.126029	-3.72162	0.0337693	0	0	0	0	0
ID100003698402011117	CG8431-RA	FBgn0027091	Aats-cys	-0.234422	0.00617743	0.648819	-1.85913	0.0919473	-5.09906	0.0145852	0	1	0	1	0
ID100003186703111011	CG6051-RA	FBgn0039492	CG6051	-0.233345	0.0352653	0.859117	-3.37848	0.202108	-2.30911	0.104116	0	1	0	1	1
ID100003760103031618	CG30109-RA	FBgn0050109	CG30109	-0.233331	0.0256562	0.820082	-3.09389	0.178349	-2.61656	0.0792356	0	0	0	0	0
ID100003258001001812	CG6701-RA	FBgn0033889	CG6701	-0.233122	0.0647823	0.922357	-3.92416	0.256565	-1.81725	0.166778	0	1	0	1	0
ID100003248000081812	CR32896-RA	FBgn0063374	snoRNA:snR38:54Eb	-0.232718	0.253235	0.922357	-5.09818	0.495815	-0.938729	0.417121	0	0	0	0	0
ID100004311200090007	CG9181-RB	FBgn0003138	Ptp61F	-0.232543	0.0591273	0.922357	-3.84234	0.246546	-1.8864	0.155707	0	0	0	0	0
ID100003777700101517	CG11154-RB	FBgn0010217	ATPsyn-beta	-0.232402	0.0587418	0.922357	-3.83648	0.245714	-1.89165	0.154902	0	0	0	0	0
ID100004464200091607	CG32439-RA	FBgn0086913	Rab26	-0.231836	0.226221	0.922357	-5.00736	0.460577	-1.00672	0.388232	0	0	0	0	0
ID100003850700030918	CG6845-RA	FBgn0035099	CG6845	-0.231577	0.00275212	0.559942	-1.20572	0.0307126	-15.0803	0.000633012	0	0	0	0	0
ID100004240602040600	CG31794-RD	FBgn0041789	Pax	-0.231318	0.0639462	0.922357	-3.91253	0.252764	-1.83031	0.164619	0	1	0	1	1
ID100003130400080213	CG3001-RA	FBgn0001186	Hex-A	-0.230938	0.0915215	0.922357	-4.23202	0.292826	-1.57731	0.212826	1	1	1	1	1
ID100004005900071816	CG3837-RA	FBgn0038279	Sdr	-0.230799	0.21264	0.922357	-4.95676	0.441984	-1.04438	0.373056	0	0	0	0	0
ID100003226501071200	CG11652-RA	FBgn0036194	CG11652	-0.230585	0.0539011	0.921095	-3.75934	0.235051	-1.96199	0.144571	0	0	0	0	0
ID100004081502070700	CG14029-RA	FBgn0016076	vri	-0.230351	0.0275171	0.821756	-3.15639	0.179898	-2.5609	0.0831486	1	1	1	1	1
ID100003653600091705	CG32401-RA	FBgn0041625	Or65a	-0.230334	0.128097	0.922357	-4.52718	0.339365	-1.35744	0.267732	0	0	0	0	0
ID100003584300031715	CG5010-RA	FBgn0260747	CG5010	-0.229681	0.145802	0.922357	-4.63905	0.359936	-1.27623	0.291711	0	0	0	0	0
ID100003131302020908	CG30038-RA	FBgn0260959	MCPH1	-0.229371	0.0507468	0.919059	-3.70522	0.227904	-2.01288	0.1376	0	0	0	0	0
ID100004325101060002	CG8804-RA	FBgn0016078	wun	-0.229282	0.00875013	0.679336	-2.15278	0.106438	-4.30827	0.0230222	0	0	0	0	1
ID100003369603001804	CG6760-RA	FBgn0013563	Pex1	-0.228482	0.0288806	0.833573	-3.19961	0.181204	-2.52181	0.0860397	0	0	0	0	0
ID100003746002080608	CG10979-RA	FBgn0037379	CG10979	-0.228465	0.0153863	0.731035	-2.6413	0.139205	-3.28243	0.046341	0	0	0	0	0
ID100004158702111518	CG13857-RA	FBgn0038958	CG13857	-0.228248	0.121048	0.922357	-4.47791	0.327118	-1.39551	0.257217	0	0	0	0	1
ID100004431200080519	CG4153-RA	FBgn0004926	eIF-2beta	-0.228215	0.0215563	0.798541	-2.93894	0.160552	-2.84287	0.0654918	0	0	0	0	0
ID100004531003051504	CG9641-RA	FBgn0031483	CG9641	-0.227998	0.0340758	0.859117	-3.34772	0.192988	-2.36282	0.0991459	0	0	0	0	0
ID100003980401000507	CG8046-RB	FBgn0033388	CG8046	-0.227893	0.103491	0.922357	-4.34057	0.304166	-1.49848	0.23095	0	0	0	0	0
ID100004497800091606	CG4090-RA	FBgn0038492	Mur89F	-0.227845	0.195359	0.922357	-4.88669	0.415417	-1.09695	0.352825	0	0	0	0	0
ID100003275902031205	CG8353-RA	FBgn0032002	CG8353	-0.227724	0.145328	0.922357	-4.63625	0.35592	-1.27964	0.290662	0	0	0	0	0
ID100003279400040201	CG5610-RA	FBgn0000036	nAcRalpha-96Aa	-0.227632	0.00604766	0.648819	-1.84145	0.0827568	-5.50122	0.0118223	0	0	0	0	0
ID100003917601091710	CG3322-RA	FBgn0002528	LanB2	-0.227002	0.0409921	0.88066	-3.51353	0.206452	-2.19908	0.115271	0	0	0	0	0
ID100003485001080218	CG13533-RA	FBgn0034793	asrij	-0.226841	0.0295504	0.834656	-3.22011	0.180935	-2.50743	0.0871346	0	0	0	0	0
ID100004015102021505	CG3616-RA	FBgn0015040	Cyp9c1	-0.226581	0.0234951	0.819319	-3.01549	0.164483	-2.75507	0.0704425	0	0	0	0	1
ID100004146001011414	CG2216-RA	FBgn0015222	Fer1HCH	-0.226294	0.0344437	0.859117	-3.35735	0.191749	-2.36032	0.0993714	0	1	0	1	1
ID100003126000001001	CG2943-RA	FBgn0037530	CG2943	-0.225612	0.0443958	0.885349	-3.58515	0.211357	-2.13489	0.122443	0	0	0	0	0
ID100003941701060315	CG10575-RA	FBgn0035632	Ppat-Dpck	-0.225084	0.00863823	0.679336	-2.14181	0.100929	-4.46024	0.0209846	0	0	0	0	1
ID100003186103111015	CG6043-RC	FBgn0264894	CG44085	-0.224999	0.250564	0.922357	-5.08973	0.475052	-0.947262	0.413389	0	1	0	1	0
ID100004475502101014	CG7028-RA	FBgn0027587	CG7028	-0.224876	0.00384783	0.587891	-1.47129	0.0486744	-9.24003	0.00268186	0	0	0	0	0
ID100004332201080001	CG8946-RA	FBgn0010591	Sply	-0.224445	0.0141812	0.728323	-2.56988	0.129704	-3.46086	0.0406147	0	0	0	0	0
ID100003515202041410	CG17734-RA	FBgn0037890	CG17734	-0.224419	0.0228862	0.815657	-2.99214	0.160208	-2.80159	0.0677636	0	0	0	0	0
ID100004492403090716	CG32108-RA	FBgn0260965	CG42588	-0.224364	0.00688768	0.655099	-1.95021	0.0866483	-5.17873	0.0139757	0	0	0	0	0
ID100003515102061410	CG1771-RA	FBgn0004456	mew	-0.223863	0.0451213	0.887658	-3.59971	0.210502	-2.12695	0.123367	0	0	0	0	0
ID100004054500061413	CG14897-RA	FBgn0250754	CG42232	-0.223851	0.177207	0.922357	-4.80507	0.38639	-1.15868	0.330443	0	0	0	0	0
ID100003702602001108	CG1780-RB	FBgn0026415	Idgf4	-0.223789	0.0946045	0.922357	-4.26135	0.286151	-1.56413	0.215742	0	0	0	0	0
ID100004501402091419	CG4225-RA	FBgn0038376	Hmt-1	-0.223724	0.0218086	0.805244	-2.94928	0.156181	-2.86494	0.0643163	0	0	0	0	1
ID100003857900020510	CG10802-RA	FBgn0029664	CG10802	-0.22365	0.0191705	0.752077	-2.83501	0.147665	-3.02916	0.0563485	0	0	0	0	0
ID100004421000090917	CG17531-RA	FBgn0063493	GstE7	-0.223602	0.0909006	0.922357	-4.22599	0.280929	-1.59187	0.209652	0	1	0	1	0
ID100004516202001013	CG3740-RA	FBgn0023530	CG3740	-0.223426	0.021202	0.798541	-2.92424	0.15397	-2.90219	0.0623909	0	0	0	0	0
ID100004023903061405	CG8545-RA	FBgn0033741	CG8545	-0.22323	0.072602	0.922357	-4.02604	0.254759	-1.75248	0.17798	0	0	0	0	0
ID100003368803040404	CG6721-RB	FBgn0004390	RasGAP1	-0.22305	0.0161472	0.732179	-2.68368	0.136122	-3.27719	0.0465242	1	1	1	1	1
ID100003545200051707	CG9737-RA	FBgn0039758	CG9737	-0.222512	0.130061	0.922357	-4.54039	0.32858	-1.35438	0.268595	0	0	0	0	0
ID100003755103060914	CG18228-RA	FBgn0037560	CR18228	-0.222368	0.154434	0.922357	-4.68834	0.357154	-1.24523	0.301451	0	0	0	0	0
ID100004179301060904	CG5320-RA	FBgn0001098	Gdh	-0.222311	0.0156692	0.731035	-2.65729	0.133419	-3.33252	0.0446352	0	1	0	1	1
ID100003283900101205	CG5693-RA	FBgn0040989	CG5693	-0.222223	0.197228	0.922357	-4.89461	0.406364	-1.09371	0.354037	0	0	0	0	0
ID100003874401090306	CG33343-RA	FBgn0263490	mld	-0.222151	0.0226139	0.815657	-2.98149	0.156775	-2.83401	0.0659711	0	0	0	0	1
ID100003376103030715	CG1977-RA	FBgn0250789	alpha-Spec	-0.222131	0.0355686	0.859117	-3.38617	0.18913	-2.34897	0.100399	0	0	0	0	1
ID100004492303110716	CG32107-RA	FBgn0052107	CG32107	-0.222074	0.204717	0.922357	-4.92548	0.41471	-1.07098	0.36268	0	0	0	0	0
ID100004382203050300	CG8790-RB	FBgn0027610	Dic1	-0.221921	0.0610074	0.922357	-3.8704	0.235254	-1.88665	0.155668	0	1	0	1	1
ID100003541902111104	CG9066-RA	FBgn0030703	MSBP	-0.221593	0.010604	0.70875	-2.31752	0.109029	-4.06486	0.0268516	0	0	0	0	0
ID100004009502061012	CG3493-RA	FBgn0034854	CG3493	-0.221178	0.211254	0.922357	-4.95138	0.42042	-1.05218	0.369985	0	0	0	0	0
ID100003849002010711	CG6808-RA	FBgn0037921	CG6808	-0.221165	0.00671538	0.655067	-1.92895	0.0811766	-5.44898	0.0121401	0	1	0	1	0
ID100003279100100201	CG5605-RA	FBgn0036974	eRF1	-0.22022	0.0094889	0.679336	-2.22205	0.100834	-4.368	0.0221921	0	0	0	0	0
ID100004275200091507	CG31262-RA	FBgn0051262	CG31262	-0.219977	0.139031	0.922357	-4.5981	0.33489	-1.31373	0.280369	0	0	0	0	0
ID100003588900060811	CG31222-RA	FBgn0261262	CG42613	-0.21969	0.101039	0.922357	-4.31944	0.288177	-1.52469	0.22474	0	1	0	1	0
ID100003367701020404	CG6647-RB	FBgn0004363	porin	-0.21922	0.0171745	0.732179	-2.73796	0.135594	-3.23348	0.0480883	0	0	0	0	0
ID100003252601001718	CG6608-RA	FBgn0037852	Tpc1	-0.218749	0.125169	0.922357	-4.50708	0.316374	-1.38285	0.260663	0	1	0	1	1
ID100003333901060418	CG5870-RA	FBgn0250788	beta-Spec	-0.218068	0.0386491	0.876005	-3.46069	0.19053	-2.28906	0.106048	0	0	0	0	0
ID100004004502111405	CG3806-RB	FBgn0023512	eIF2B-epsilon	-0.217767	0.00669995	0.655067	-1.92702	0.0766865	-5.67941	0.0108167	0	0	0	0	0
ID100003174603000113	CG5060-RA	FBgn0262582	cic	-0.217631	0.00780653	0.679336	-2.05582	0.085981	-5.06231	0.0148781	1	1	0	1	1
ID100003806700070708	CG14503-RA	FBgn0040737	Tango8	-0.217379	0.0185263	0.743514	-2.80479	0.138242	-3.1449	0.051468	1	0	0	0	0
ID100003243000001718	CG9904-RA	FBgn0040336	Seipin	-0.217363	0.0116592	0.72572	-2.39948	0.109776	-3.96009	0.0287523	0	0	0	0	0
ID100003745100020608	CG1092-RA	FBgn0037228	CG1092	-0.21723	0.0206089	0.787119	-2.89907	0.144913	-2.99808	0.0577572	0	0	0	0	1
ID100003469602051415	CG13409-RA	FBgn0038926	CG13409	-0.217202	0.0559266	0.921095	-3.79244	0.220665	-1.96862	0.14364	0	0	0	0	0
ID100004102201001608	CR32957-RA	FBgn0259936	Uhg3	-0.216661	0.0452322	0.887658	-3.60192	0.201443	-2.15109	0.120584	0	0	0	0	0
ID100003849402050510	CG6817-RA	FBgn0024236	foi	-0.216586	0.0724054	0.922357	-4.02362	0.244997	-1.76807	0.175207	0	1	0	1	0
ID100004004602091405	CG3810-RA	FBgn0023511	Edem1	-0.21626	0.0114666	0.722895	-2.38506	0.107478	-4.02425	0.0275685	0	1	0	1	0
ID100003248100061812	CR32899-RA	FBgn0063378	snoRNA:U31:54Ed	-0.21619	0.0916209	0.922357	-4.23298	0.27064	-1.59763	0.208414	0	0	0	0	0
ID100003819902061706	CG31794-RA	FBgn0041789	Pax	-0.216039	0.0305379	0.835431	-3.24953	0.170324	-2.53681	0.0849161	0	1	0	1	1
ID100004317402040419	CG18315-RB	FBgn0000109	Aprt	-0.215427	0.0200621	0.776507	-2.87525	0.141053	-3.05456	0.055229	0	0	0	0	0
ID100003275202050319	CG8332-RB	FBgn0034138	RpS15	-0.21516	0.008013	0.679336	-2.07794	0.0844738	-5.09412	0.0146242	1	1	0	1	0
ID100003738102111017	CG7816-RF	FBgn0039714	CG7816	-0.21455	0.0687221	0.922357	-3.97697	0.236755	-1.81242	0.167584	0	1	0	1	0
ID100003856602040306	CG10772-RA	FBgn0004509	Fur1	-0.214315	0.0598386	0.922357	-3.85306	0.222995	-1.92215	0.15032	1	0	0	0	0
ID100003489203080513	CG1371-RA	FBgn0033482	CG1371	-0.214106	0.0164314	0.732179	-2.69902	0.126868	-3.37526	0.0432423	0	1	0	1	1
ID100003614600090019	CG7082-RC	FBgn0031401	papi	-0.214104	0.0142178	0.728323	-2.57214	0.11795	-3.63043	0.0359825	0	1	0	1	1
ID100004105603050919	CG3097-RA	FBgn0029804	CG3097	-0.214024	0.03742	0.871343	-3.43169	0.18293	-2.33996	0.101226	0	0	0	0	0
ID100003977400000614	CG4836-RC	FBgn0038762	CG4836	-0.213866	0.206805	0.922357	-4.93386	0.400267	-1.06862	0.363591	0	0	0	0	0
ID100004259703070600	CG11360-RA	FBgn0039920	CG11360	-0.213829	0.117752	0.922357	-4.45381	0.299342	-1.42866	0.248424	0	0	0	0	0
ID100004124502101209	CG3943-RA	FBgn0020545	kraken	-0.213687	0.168205	0.922357	-4.76104	0.35688	-1.19753	0.317094	0	0	0	0	1
ID100004044700111413	CG10315-RA	FBgn0034858	eIF2B-delta	-0.213156	0.0301721	0.835431	-3.23874	0.165928	-2.56926	0.082546	0	0	0	0	0
ID100003087100101007	CG32209-RB	FBgn0260653	serp	-0.212984	0.312426	0.922357	-5.26162	0.521786	-0.816365	0.474086	0	0	0	0	0
ID100003791403000704	CG3973-RA	FBgn0029881	pigs	-0.212825	0.0749815	0.922357	-4.05481	0.243231	-1.74998	0.178428	1	1	1	0	1
ID100004245800081806	CG3324-RA	FBgn0000442	Pkg21D	-0.212713	0.168418	0.922357	-4.76211	0.355287	-1.19741	0.317131	0	0	0	0	0
ID100004500100111419	CG4145-RA	FBgn0000299	Cg25C	-0.212481	0.125252	0.922357	-4.50765	0.305937	-1.38905	0.25897	0	1	0	1	0
ID100003926302030101	CG10293-RB	FBgn0264491	how	-0.212406	0.0131352	0.728323	-2.50303	0.111103	-3.82357	0.0314971	0	1	0	1	0
ID100003808002050708	CG14565-RA	FBgn0037129	CG14565	-0.212175	0.095581	0.922357	-4.27042	0.269554	-1.57427	0.213494	0	0	0	0	0
ID100003988203000614	CG8198-RA	FBgn0026666	l(1)G0136,l(1)G0136	-0.211926	0.178217	0.922357	-4.80986	0.364659	-1.16232	0.329166	0	0	0	0	0
ID100003642803081704	CG12852-RA	FBgn0085383	CG34354	-0.211825	0.0532089	0.921095	-3.74774	0.208951	-2.0275	0.13567	0	0	0	0	0
ID100003564601001707	CG1906-RE	FBgn0086361	alph	-0.211163	0.0163275	0.732179	-2.69344	0.122979	-3.43413	0.0414128	0	0	0	0	0
ID100003712103021108	CG8188-RA	FBgn0030863	CG8188	-0.210977	0.0563931	0.921441	-3.79989	0.212978	-1.98121	0.141891	0	1	0	1	1
ID100003811500071801	CG14745-RA	FBgn0043575	PGRP-SC2	-0.210951	0.229224	0.922357	-5.01808	0.419156	-1.00655	0.388302	0	1	0	1	0
ID100003465102110317	CG13318-RA	FBgn0037627	CG13318	-0.210877	0.116	0.922357	-4.44071	0.292402	-1.44238	0.24488	0	0	0	0	0
ID100004088802041004	CG6449-RA	FBgn0036101	NijA	-0.210706	0.0852808	0.922357	-4.16938	0.254046	-1.6588	0.195737	0	0	0	0	0
ID100003855200080306	CG10746-RA	FBgn0263773	fok	-0.210384	0.0556395	0.921095	-3.78782	0.210962	-1.99452	0.140069	0	0	0	0	1
ID100003216701101200	CG9468-RA	FBgn0032069	CG9468	-0.210367	0.160697	0.922357	-4.72226	0.342343	-1.22899	0.306686	0	0	0	0	0
ID100003552100101103	CG13716-RA	FBgn0035563	CG13716	-0.210277	0.159837	0.922357	-4.71769	0.341225	-1.23248	0.30555	1	0	0	0	0
ID100003130600040213	CG30023-RA	FBgn0082585	sprt	-0.210161	0.00909612	0.679336	-2.18588	0.0859157	-4.89226	0.0163378	0	0	0	0	0
ID100003564201081707	CG1902-RC	FBgn0033434	CG1902	-0.209745	0.0307692	0.836654	-3.25628	0.16311	-2.57183	0.0823623	0	0	0	0	0
ID100003590500101206	CG31295-RA	FBgn0261262	CG42613	-0.209436	0.0158038	0.731035	-2.6648	0.118881	-3.52346	0.0388208	0	1	0	1	0
ID100003231300071719	CG5790-RA	FBgn0032677	CG5790	-0.209341	0.23974	0.922357	-5.05433	0.427386	-0.979633	0.39951	0	0	0	0	0
ID100003564301061707	CG1903-RA	FBgn0265630	sno	-0.209303	0.023234	0.815657	-3.00555	0.143306	-2.92106	0.0614435	0	0	0	0	0
ID100004017202080500	CG3665-RB	FBgn0000635	Fas2	-0.209035	0.0528487	0.921095	-3.74165	0.204595	-2.04341	0.133608	0	0	0	0	0
ID100003409201000902	CG10098-RA	FBgn0037472	CG10098	-0.208926	0.0539153	0.921095	-3.75958	0.206192	-2.02651	0.1358	0	0	0	0	0
ID100003413901031611	CG9233-RA	FBgn0029173	fu2	-0.208899	0.236971	0.922357	-5.04497	0.423315	-0.986966	0.396427	0	1	0	1	0
ID100004367803041512	CG7283-RA	FBgn0036213	RpL10Ab	-0.208818	0.24563	0.922357	-5.07382	0.432821	-0.964916	0.405765	0	1	0	1	1
ID100003439600040012	CG11804-RA	FBgn0029092	ced-6	-0.20843	0.0125645	0.728323	-2.46437	0.103562	-4.02523	0.0275509	0	1	0	1	1
ID100004436902020119	CG4259-RA	FBgn0031389	CG4259	-0.208053	0.027705	0.824695	-3.16247	0.153658	-2.70801	0.0732875	0	1	0	1	1
ID100004396002041605	CG7816-RC	FBgn0039714	CG7816	-0.207575	0.048263	0.903499	-3.66016	0.194909	-2.12997	0.123015	0	1	0	1	0
ID100003588600001115	CG3119-RB	FBgn0031466	CG3119	-0.207442	0.151186	0.922357	-4.67016	0.326489	-1.27074	0.293411	0	0	0	0	0
ID100003545100071707	CG9663-RA	FBgn0031516	CG9663	-0.207417	0.0225829	0.815657	-2.98028	0.139134	-2.98153	0.0585252	1	1	1	0	1
ID100003198402050701	CG33113-RA	FBgn0053113	Rtnl1	-0.207246	0.0349988	0.859117	-3.37168	0.169314	-2.44807	0.0918374	1	1	0	1	1
ID100004342201010001	CG11910-RA	FBgn0039332	alrm	-0.207201	0.116582	0.922357	-4.44509	0.287023	-1.44379	0.244518	0	0	0	0	0
ID100003713901020416	CG8727-RA	FBgn0023094	cyc	-0.207015	0.0639115	0.922357	-3.91205	0.219035	-1.89025	0.155117	0	0	0	0	0
ID100004340703070106	CG11887-RA	FBgn0033540	Elp2	-0.206882	0.0137707	0.728323	-2.54423	0.107271	-3.85718	0.0307912	0	0	0	0	0
ID100003656502111519	CG32450-RA	FBgn0052450	CG32450	-0.206771	0.151752	0.922357	-4.67336	0.325897	-1.26893	0.293974	0	0	0	0	0
ID100003496703030217	CG1317-RB	FBgn0035333	CG1317	-0.206705	0.0133613	0.728323	-2.5179	0.105196	-3.92989	0.0293322	0	0	0	0	0
ID100004330701020007	CG8915-RA	FBgn0030833	CG8915	-0.206644	0.0899334	0.922357	-4.21651	0.253885	-1.62786	0.202038	0	0	0	0	0
ID100003429202090200	CG7954-RA	FBgn0020249	stck	-0.206576	0.00814492	0.679336	-2.0918	0.0740928	-5.57615	0.0113852	0	1	0	1	0
ID100003915703110514	CG33204-RA	FBgn0265998	Doa	-0.206445	0.0741912	0.922357	-4.04536	0.232854	-1.77317	0.17431	0	0	0	0	0
ID100003768700111109	CG2560-RA	FBgn0030394	Cpr11A	-0.20634	0.229893	0.922357	-5.02044	0.409886	-1.00681	0.388194	0	0	0	0	0
ID100003537403051112	CG40411-RC	FBgn0010247	Parp	-0.20616	0.0120514	0.728323	-2.42817	0.0981701	-4.20006	0.0246311	0	0	0	0	0
ID100004091202040700	CG6495-RA	FBgn0027550	CG6495	-0.206157	0.132064	0.922357	-4.55364	0.302957	-1.36096	0.26674	0	0	0	0	0
ID100004533303071118	CG9688-RA	FBgn0039765	mRpS18C	-0.205811	0.00600006	0.648819	-1.83487	0.0512517	-8.03137	0.00403068	0	0	0	0	0
ID100003596603081019	CG32758-RA	FBgn0052758	CG32758	-0.205773	0.0580748	0.922357	-3.82624	0.208472	-1.9741	0.142875	0	1	0	1	1
ID100003705700100706	CG17906-RA	FBgn0032086	CG17906	-0.205484	0.254799	0.922357	-5.10308	0.435509	-0.943648	0.414966	0	1	0	1	0
ID100003192300070301	CG3297-RA	FBgn0002778	mnd	-0.204816	0.110064	0.922357	-4.39469	0.275494	-1.4869	0.233751	0	1	0	1	1
ID100004008002010500	CG3881-RA	FBgn0032135	GlcAT-S	-0.204485	0.0466093	0.897198	-3.62885	0.187918	-2.17632	0.117755	0	1	0	1	0
ID100003645003010019	CG17309-RB	FBgn0262081	Csk	-0.204434	0.0348147	0.859117	-3.36695	0.165339	-2.4729	0.089833	0	0	0	0	1
ID100003724703030416	CG6264-RA	FBgn0040238	Best1	-0.204414	0.0249606	0.820082	-3.06938	0.142064	-2.87777	0.0636446	1	0	0	0	1
ID100004357402081400	CG1944-RA	FBgn0033395	Cyp4p2	-0.203876	0.0940231	0.922357	-4.25589	0.254725	-1.60075	0.207743	0	0	0	0	0
ID100004248401040606	CG12582-RA	FBgn0037215	CG12582	-0.203569	0.0215717	0.798541	-2.93958	0.131407	-3.09829	0.0533666	0	0	0	0	0
ID100003511900100602	CG1742-RA	FBgn0025814	Mgstl	-0.203272	0.0737029	0.922357	-4.03947	0.227548	-1.78663	0.17197	0	1	0	1	1
ID100004493601091014	CG32135-RA	FBgn0263232	Nxf3	-0.203084	0.0660103	0.922357	-3.94097	0.216516	-1.87592	0.157329	0	0	0	0	0
ID100003685001051306	CG31352-RA	FBgn0051352	Unc-115a	-0.203032	0.0583929	0.922357	-3.83114	0.205156	-1.97929	0.142155	1	1	1	0	0
ID100003266701070115	CG15322-RA	FBgn0031088	CG15322	-0.202678	0.129717	0.922357	-4.53809	0.294341	-1.37716	0.262229	0	0	0	0	0
ID100003997303110614	CG15473-RA	FBgn0029719	CG15473	-0.202242	0.271499	0.922357	-5.15325	0.44661	-0.905677	0.43187	0	0	0	0	0
ID100004040602090410	CG10236-RA	FBgn0002526	LanA	-0.202153	0.0589117	0.922357	-3.83907	0.204721	-1.97491	0.142762	0	1	0	1	1
ID100003380001091212	CG2064-RA	FBgn0033205	CG2064	-0.201734	0.0587503	0.922357	-3.83661	0.20389	-1.97885	0.142216	0	0	0	0	0
ID100003798403051517	CG4013-RC	FBgn0265523	Smr	-0.201583	0.0180496	0.732179	-2.78177	0.11753	-3.43034	0.0415276	1	1	1	1	1
ID100004211103060905	CG11154-RA	FBgn0010217	ATPsyn-beta	-0.201535	0.0562881	0.921441	-3.79822	0.199828	-2.01708	0.137042	0	0	0	0	0
ID100003355800000715	CG18317-RA	FBgn0031359	CG18317	-0.20145	0.0447528	0.885349	-3.59235	0.180599	-2.23091	0.111902	0	1	0	1	0
ID100004234902111110	CG15643-RA	FBgn0030654	CG15643	-0.201438	0.0477062	0.902507	-3.64974	0.185728	-2.16916	0.118549	0	0	0	0	0
ID100003195802091513	CG33070-RB	FBgn0264270	Sxl	-0.201178	0.0308747	0.837852	-3.25934	0.15256	-2.63736	0.0778316	0	1	0	1	0
ID100004429602050803	CG17759-RA	FBgn0004435	Galphaq	-0.200957	0.0157283	0.731035	-2.66059	0.108088	-3.71839	0.0338448	0	1	0	1	0
ID100003614700070019	CG7085-RA	FBgn0010704	l(2)s5379,l(2)s5379,l(2)s5379	-0.200805	0.0135784	0.728323	-2.53196	0.0987172	-4.0683	0.026792	0	1	0	1	1
ID100003155502111616	CG10514-RA	FBgn0039312	CG10514	-0.200705	0.239798	0.922357	-5.05452	0.408245	-0.983259	0.397983	0	0	0	0	0
ID100003413501111611	CG9195-RB	FBgn0040285	Scamp	-0.200692	0.025225	0.820082	-3.07877	0.138104	-2.90638	0.0621789	0	0	0	0	0
ID100003900700100907	CG15046-RA	FBgn0030927	CG15046	-0.200648	0.252239	0.922357	-5.09504	0.421594	-0.951853	0.411394	0	0	0	0	0
ID100003102103100313	CG5517-RA	FBgn0001247	Ide	-0.200492	0.0168305	0.732179	-2.72014	0.111745	-3.58837	0.0370657	0	1	0	1	0
ID100003925302111717	CG10245-RA	FBgn0033980	Cyp6a20	-0.200372	0.0706279	0.922357	-4.00142	0.2191	-1.82904	0.164827	0	1	0	1	1
ID100003241200001719	CG9783-RA	FBgn0085386	CG34357	-0.200333	0.177819	0.922357	-4.80798	0.341824	-1.17214	0.325754	0	0	0	0	0
ID100003191603091703	CG6151-RB	FBgn0261722	fwe	-0.200306	0.0740185	0.922357	-4.04328	0.223623	-1.79147	0.171137	0	0	0	0	0
ID100004476500020810	CG7044-RA	FBgn0038854	CG7044	-0.199428	0.0384355	0.876005	-3.45572	0.166181	-2.40013	0.0958634	0	1	0	1	1
ID100003085000051215	CG17255-RA	FBgn0261710	nocte	-0.199288	0.0110879	0.71469	-2.35603	0.083923	-4.74931	0.0177121	1	1	1	0	0
ID100003127800000104	CG2983-RA	FBgn0031472	CG2983	-0.199271	0.10092	0.922357	-4.31841	0.255794	-1.55806	0.217101	0	0	0	0	0
ID100003844303110815	CG4122-RE	FBgn0004648	svr	-0.199184	0.216313	0.922357	-4.97081	0.37994	-1.04851	0.371428	0	1	0	1	1
ID100004076400011407	CG13900-RA	FBgn0035162	CG13900	-0.198879	0.0257603	0.820082	-3.0975	0.137211	-2.89889	0.0625589	0	0	0	0	0
ID100003221401010301	CG11525-RB	FBgn0039858	CycG	-0.19864	0.129954	0.922357	-4.53967	0.287646	-1.38114	0.261133	1	1	0	1	1
ID100003851502110918	CG6860-RB	FBgn0032633	Lrch	-0.19859	0.139331	0.922357	-4.59996	0.297741	-1.33398	0.274437	0	1	0	1	1
ID100004006902111816	CG3856-RB	FBgn0024944	Oamb	-0.198048	0.162737	0.922357	-4.73299	0.321617	-1.23158	0.305844	0	0	0	0	0
ID100004074303071010	CG12234-RA	FBgn0031051	Ranbp21	-0.197724	0.0384158	0.876005	-3.45526	0.163898	-2.41276	0.0947817	0	0	0	0	0
ID100004002702110818	CG3762-RA	FBgn0263598	Vha68-2	-0.19764	0.0816513	0.922357	-4.13072	0.22965	-1.72123	0.183691	0	0	0	0	0
ID100004308400051006	CG8332-RA	FBgn0034138	RpS15	-0.19699	0.14199	0.922357	-4.61625	0.29775	-1.32319	0.277581	1	1	0	1	0
ID100003414803091611	CG9285-RC	FBgn0000454	Dip-B	-0.196927	0.0347925	0.859117	-3.36638	0.155576	-2.53159	0.085305	0	1	0	1	0
ID100003857500100510	CG10794-RA	FBgn0034407	DptB	-0.196917	0.298635	0.922357	-5.22719	0.46416	-0.848485	0.458504	0	1	0	1	0
ID100003930102110214	CG10535-RA	FBgn0037926	Elp1	-0.1969	0.045816	0.887658	-3.61343	0.176348	-2.23308	0.111676	0	0	0	0	1
ID100004180103020909	CG5508-RA	FBgn0027579	CG5508	-0.196832	0.00805246	0.679336	-2.08211	0.0584534	-6.73467	0.00668471	0	1	0	1	1
ID100003113901031215	CG4042-RA	FBgn0037018	CG4042	-0.196529	0.0533479	0.921095	-3.75008	0.188277	-2.08766	0.128063	0	0	0	0	0
ID100003279600000201	CG5612-RA	FBgn0039529	CG5612	-0.196459	0.085271	0.922357	-4.16928	0.232421	-1.69054	0.189505	0	0	0	0	0
ID100004420503071300	CG9165-RA	FBgn0010786	l(3)02640	-0.196151	0.147084	0.922357	-4.64657	0.301652	-1.30051	0.284313	0	1	0	1	0
ID100004119100111800	CG1518-RA	FBgn0031149	CG1518	-0.195835	0.10032	0.922357	-4.31315	0.249597	-1.56921	0.214613	0	1	0	1	1
ID100003733902111416	CG7740-RA	FBgn0026189	prominin-like	-0.195555	0.0927785	0.922357	-4.2441	0.240215	-1.62816	0.201974	0	1	0	1	0
ID100003888900071710	CG2278-RA	FBgn0030017	CG2278	-0.195475	0.0158491	0.731035	-2.66731	0.101466	-3.853	0.0308778	0	0	0	0	0
ID100003631300100800	CG33175-RH	FBgn0085443	spri	-0.195445	0.0105735	0.70875	-2.31504	0.0753731	-5.18607	0.0139212	1	1	1	1	1
ID100003215403001513	CG9441-RB	FBgn0003162	Pu	-0.195442	0.0398463	0.879275	-3.48807	0.163609	-2.38914	0.096816	0	0	0	0	1
ID100004101203080611	CR32807-RA	FBgn0044508	snoRNA:M	-0.195152	0.181982	0.922357	-4.82743	0.336045	-1.16146	0.329467	0	1	0	1	1
ID100003505402091410	CG8979-RC	FBgn0033669	PI31	-0.194429	0.0739456	0.922357	-4.0424	0.214832	-1.81005	0.167982	0	0	0	0	0
ID100003286200000801	CG5730-RD	FBgn0000083	AnxB9	-0.194425	0.138664	0.922357	-4.59581	0.289652	-1.34247	0.27199	0	0	0	0	1
ID100003388302111317	CG12249-RA	FBgn0021776	mira	-0.194152	0.185202	0.922357	-4.84213	0.337376	-1.15095	0.333164	0	0	0	0	0
ID100003744700100608	CG10912-RA	FBgn0034296	CG10912	-0.19387	0.384426	0.93646	-5.41384	0.560603	-0.691649	0.538878	0	0	0	0	0
ID100004455201090005	CG6864-RA	FBgn0020399	Mst89B	-0.193823	0.114046	0.922357	-4.42584	0.261947	-1.47986	0.235474	0	0	0	0	0
ID100003533701071114	CG40300-RA	FBgn0250816	AGO3	-0.193543	0.0714038	0.922357	-4.01118	0.210139	-1.84205	0.162706	0	0	0	0	0
ID100003853902110509	CG6899-RA	FBgn0004368	Ptp4E	-0.193327	0.11911	0.922357	-4.46383	0.266705	-1.44974	0.243	0	0	0	0	0
ID100004135103020302	CG12013-RB	FBgn0035438	PHGPx	-0.193138	0.089989	0.922357	-4.21706	0.233076	-1.6573	0.196038	0	1	0	1	0
ID100004142501111209	CG1945-RA	FBgn0005632	faf	-0.193057	0.0409891	0.88066	-3.51346	0.162538	-2.37552	0.0980133	0	0	0	0	0
ID100003934200001717	CG14357-RA	FBgn0038204	CG14357	-0.193007	0.143517	0.922357	-4.62546	0.292235	-1.3209	0.278253	1	0	0	0	1
ID100003273502031711	CG8308-RA	FBgn0087040	alphaTub67C	-0.192912	0.311903	0.922357	-5.26035	0.46898	-0.822689	0.470983	0	1	0	1	0
ID100003509700060613	CG17259-RA	FBgn0031497	CG17259	-0.192911	0.0155973	0.731035	-2.65326	0.097018	-3.97681	0.0284376	0	1	0	1	1
ID100003712203001108	CG8194-RA	FBgn0010406	RNaseX25	-0.192767	0.0806072	0.922357	-4.11927	0.220935	-1.74501	0.179326	0	0	0	0	0
ID100004340903030106	CG11893-RA	FBgn0039316	CG11893	-0.192349	0.0257639	0.820082	-3.09762	0.12878	-2.98725	0.0582586	0	0	0	0	0
ID100003573503030110	CG7397-RA	FBgn0262562	CG43102	-0.192057	0.165146	0.922357	-4.74547	0.312826	-1.22789	0.307044	0	0	0	0	0
ID100003461400011700	CG13248-RA	FBgn0036984	CG13248	-0.191936	0.07718	0.922357	-4.08058	0.215314	-1.78285	0.172624	0	1	0	1	1
ID100003173701061616	CG5048-RA	FBgn0036437	CG5048	-0.191625	0.0300882	0.835351	-3.23625	0.138356	-2.77003	0.069567	0	0	0	0	0
ID100004137303061414	CG12052-RI	FBgn0005630	lola	-0.191261	0.024878	0.820082	-3.06643	0.125018	-3.05973	0.0550047	1	1	1	1	1
ID100004367603081512	CG7277-RA	FBgn0031713	CG7277	-0.191138	0.0245493	0.820082	-3.05457	0.123973	-3.08353	0.0539862	0	0	0	0	0
ID100003191303031615	CG6148-RB	FBgn0016693	Past1	-0.190759	0.0338478	0.859117	-3.3417	0.145446	-2.6231	0.0787912	0	1	0	1	0
ID100003968702070614	CG6342-RA	FBgn0024957	Irp-1B	-0.190624	0.0770098	0.922357	-4.07861	0.213117	-1.78892	0.171575	0	0	0	0	0
ID100004026203081816	CG8588-RB	FBgn0035770	pst	-0.190583	0.0657973	0.922357	-3.93807	0.198162	-1.9235	0.15012	0	1	0	1	0
ID100003538700030116	CG8292-RA	FBgn0032004	CG8292	-0.190542	0.162467	0.922357	-4.73158	0.307233	-1.24037	0.303006	0	0	0	0	0
ID100003471100100610	CG14531-RA	FBgn0261289	CheB98a	-0.190476	0.271781	0.922357	-5.15406	0.418781	-0.909667	0.430065	0	0	0	0	0
ID100004332601000001	CG8954-RA	FBgn0019890	Smg5	-0.190373	0.0991193	0.922357	-4.30253	0.239445	-1.59011	0.210033	0	1	0	1	1
ID100003323402001600	CG33087-RC	FBgn0053087	LRP1	-0.190299	0.183161	0.922357	-4.83284	0.327679	-1.1615	0.329456	0	1	0	1	1
ID100003769802011517	CG2650-RA	FBgn0000092	CG2650	-0.190143	0.0399119	0.879275	-3.48955	0.156595	-2.42846	0.0934586	0	0	0	0	0
ID100004483601041607	CG13777-RA	FBgn0262872	milt	-0.189712	0.0267757	0.821756	-3.132	0.127878	-2.96708	0.0592064	0	0	0	0	0
ID100004534001051013	CG9699-RA	FBgn0259923	Sep4	-0.189577	0.0447525	0.885349	-3.59234	0.164506	-2.3048	0.104528	0	0	0	0	0
ID100003519401040613	CG1660-RA	FBgn0030480	Tim9a	-0.1893	0.0269611	0.821756	-3.13816	0.127793	-2.9626	0.0594197	0	1	0	1	1
ID100004024203001405	CG8548-RA	FBgn0024889	Kap-alpha1	-0.189228	0.119959	0.922357	-4.47003	0.260683	-1.45179	0.24248	0	0	0	0	0
ID100004042500070203	CG10268-RA	FBgn0032811	CG10268	-0.188805	0.00878327	0.679336	-2.156	0.0508586	-7.4247	0.00505564	1	1	1	1	1
ID100004246300100413	CG33284-RA	FBgn0053284	CG33284	-0.188205	0.365303	0.933826	-5.37738	0.519239	-0.724927	0.520923	0	0	0	0	0
ID100004045100031413	CG10324-RA	FBgn0038454	CG10324	-0.188134	0.188602	0.922357	-4.85735	0.328817	-1.14431	0.335522	0	0	0	0	0
ID100004282200000105	CG13565-RA	FBgn0034935	CG13565	-0.188117	0.0668862	0.922357	-3.95276	0.196036	-1.9192	0.150756	0	0	0	0	0
ID100004390400091300	CG1703-RA	FBgn0030321	CG1703	-0.188025	0.0516919	0.919059	-3.72178	0.173767	-2.1641	0.119115	0	0	0	0	0
ID100003457403090717	CG15669-RB	FBgn0043070	MESK2	-0.187552	0.0604797	0.922357	-3.86261	0.186269	-2.01378	0.13748	1	1	1	1	1
ID100003665800041306	CG6339-RA	FBgn0034728	rad50	-0.187279	0.109029	0.922357	-4.3864	0.245532	-1.52549	0.224553	0	0	0	0	0
ID100004454901030119	CG6815-RA	FBgn0040237	bor	-0.187201	0.0170671	0.732179	-2.73243	0.0949543	-3.94297	0.0290792	0	0	0	0	0
ID100004527101111216	CG9568-RA	FBgn0032087	CG9568	-0.187131	0.0802852	0.922357	-4.11571	0.211926	-1.766	0.175571	0	0	0	0	0
ID100004043102071809	CG10279-RB	FBgn0003261	Rm62	-0.186757	0.177515	0.922357	-4.80653	0.315068	-1.1855	0.321167	1	0	0	0	0
ID100003220003041817	CG9526-RB	FBgn0031815	frj	-0.186743	0.0267086	0.821756	-3.12976	0.123728	-3.01862	0.0568212	0	0	0	0	0
ID100004250801041318	CG1263-RB	FBgn0261602	RpL8	-0.186507	0.0711036	0.922357	-4.00741	0.199279	-1.87182	0.157969	0	1	0	1	0
ID100003115500071813	CG15865-RA	FBgn0015336	CG15865	-0.186473	0.24745	0.922357	-5.07973	0.384156	-0.970817	0.403246	0	1	0	1	0
ID100004285902101507	CG13631-RA	FBgn0040600	CG13631	-0.186387	0.021951	0.80762	-2.95506	0.110232	-3.3817	0.0430372	0	1	0	1	1
ID100004152100111304	CG12245-RA	FBgn0014179	gcm	-0.186346	0.119896	0.922357	-4.46957	0.255705	-1.45751	0.241034	0	0	0	0	0
ID100004168302101518	CG7590-RA	FBgn0041094	scyl	-0.186296	0.0765841	0.922357	-4.07367	0.206017	-1.80855	0.168234	0	1	0	1	1
ID100004415103071605	CG9056-RA	FBgn0260938	tay	-0.186099	0.0443766	0.885349	-3.58477	0.159039	-2.3403	0.101194	0	0	0	0	0
ID100003564003000110	CG1898-RA	FBgn0042712	HBS1	-0.186054	0.0951163	0.922357	-4.26612	0.227916	-1.63265	0.201048	0	0	0	0	0
ID100003498001010513	CG1319-RA	FBgn0035529	CG1319	-0.186038	0.0102091	0.695231	-2.28485	0.0577473	-6.44318	0.00758116	0	0	0	0	0
ID100004212801080206	CG11191-RA	FBgn0033249	CG11191	-0.18595	0.12597	0.922357	-4.51262	0.261432	-1.42255	0.250019	0	0	0	0	0
ID100004192900111403	CG31739-RA	FBgn0051739	CG31739	-0.185674	0.0587513	0.922357	-3.83662	0.181056	-2.05102	0.132634	0	1	0	1	0
ID100003555100100411	CG14312-RA	FBgn0038596	CG14312	-0.185671	0.321287	0.922357	-5.28274	0.460484	-0.806416	0.479004	0	1	0	1	1
ID100003217903101200	CG9493-RA	FBgn0031799	Pez	-0.18567	0.231117	0.922357	-5.02474	0.365915	-1.01483	0.384917	0	0	0	0	0
ID100003220603040013	CG9539-RA	FBgn0086357	Sec61alpha	-0.185584	0.0495593	0.913777	-3.68396	0.166932	-2.22347	0.112679	0	0	0	0	1
ID100003138703100015	CG12437-RA	FBgn0003209	raw	-0.185584	0.0179944	0.732179	-2.77907	0.0961297	-3.86111	0.03071	0	1	0	1	0
ID100003576500031019	CG4878-RA	FBgn0034237	eIF3-S9	-0.185551	0.024568	0.820082	-3.05525	0.116526	-3.18472	0.0499129	0	0	0	0	0
ID100003798803091109	CG4032-RA	FBgn0000017	Abl	-0.185437	0.0483134	0.903499	-3.6611	0.16471	-2.25168	0.109767	0	0	0	0	1
ID100004431702100917	CG4162-RA	FBgn0002524	lace	-0.185363	0.0733652	0.922357	-4.03537	0.200498	-1.84903	0.16158	0	1	0	1	1
ID100003197700071200	CG33103-RA	FBgn0003137	Ppn	-0.18514	0.0112447	0.71832	-2.36817	0.0634679	-5.83414	0.0100326	0	0	0	0	1
ID100003440000080603	CG12000-RA	FBgn0250746	Prosbeta7	-0.185053	0.0551984	0.921095	-3.78068	0.17492	-2.11586	0.124671	0	0	0	0	0
ID100004525503061013	CG14472-RA	FBgn0011230	poe	-0.184998	0.155067	0.922357	-4.69184	0.289395	-1.27852	0.291007	0	0	0	0	0
ID100003151301110502	CG31653-RA	FBgn0083962	CG34126	-0.184927	0.0455826	0.887658	-3.60885	0.15946	-2.31941	0.103139	0	0	0	0	0
ID100003993901071802	CG1539-RB	FBgn0082582	tmod	-0.1849	0.0355199	0.859117	-3.38494	0.140943	-2.62376	0.0787465	0	0	0	0	0
ID100003586400081815	CG31062-RA	FBgn0016061	side	-0.184891	0.139645	0.922357	-4.6019	0.273667	-1.35121	0.269495	0	0	0	0	0
ID100004170302060909	CG7627-RA	FBgn0032026	CG7627	-0.184854	0.132883	0.922357	-4.559	0.266687	-1.3863	0.25972	0	0	0	0	0
ID100004361300020518	CG30339-RA	FBgn0050339	CG30339	-0.184749	0.0414438	0.881662	-3.52337	0.151993	-2.43102	0.0932448	0	0	0	0	0
ID100003574903111707	CG7438-RA	FBgn0086347	Myo31DF	-0.18467	0.0445182	0.885349	-3.58763	0.157287	-2.34819	0.100471	0	0	0	0	1
ID100004119400051800	CG15200-RA	FBgn0030278	CG15200	-0.18446	0.17492	0.922357	-4.79412	0.308018	-1.19772	0.317028	0	0	0	0	0
ID100003500802050607	CG8671-RA	FBgn0032938	CG8671	-0.184388	0.0592773	0.922357	-3.84461	0.179947	-2.04936	0.132846	0	0	0	0	0
ID100004491903070505	CG32103-RA	FBgn0052103	CG32103	-0.184212	0.00999812	0.695231	-2.2669	0.0526941	-6.99174	0.00600651	0	1	0	1	1
ID100003225403051218	CG11628-RA	FBgn0086779	step	-0.184049	0.0785477	0.922357	-4.09623	0.20504	-1.79525	0.17049	0	0	0	0	1
ID100004526801051606	CG9559-RA	FBgn0000719	fog	-0.183835	0.0606943	0.922357	-3.86579	0.181161	-2.02952	0.135407	0	0	0	0	0
ID100003576900071815	CG4889-RA	FBgn0004009	wg	-0.183819	0.238019	0.922357	-5.04852	0.368679	-0.997179	0.39217	0	0	0	0	0
ID100003728401011005	CG6447-RA	FBgn0039437	TwdlL	-0.183786	0.136403	0.922357	-4.58161	0.268391	-1.36954	0.264342	0	0	0	0	0
ID100003512602080915	CG1753-RB	FBgn0031148	Cbs	-0.183704	0.0697641	0.922357	-3.99042	0.193319	-1.90052	0.153552	0	1	0	1	1
ID100004292603080105	CG4455-RA	FBgn0028506	CG4455	-0.183403	0.0720669	0.922357	-4.01943	0.195863	-1.87277	0.15782	0	0	0	0	0
ID100004361100060518	CG3027-RA	FBgn0037513	pyd3	-0.183279	0.0241472	0.820082	-3.03987	0.112253	-3.26547	0.0469373	0	0	0	0	0
ID100003147001010104	CG31555-RA	FBgn0263353	CG11000	-0.183278	0.159848	0.922357	-4.71775	0.290918	-1.26	0.296769	0	0	0	0	0
ID100004333603040001	CG8972-RA	FBgn0033672	rho-7	-0.18323	0.127871	0.922357	-4.52564	0.258672	-1.4167	0.25156	0	1	0	1	0
ID100004006000051816	CG3839-RA	FBgn0002561	l(1)sc	-0.183142	0.104427	0.922357	-4.3485	0.233643	-1.56771	0.214945	0	0	0	0	0
ID100004129602040617	CG4963-RA	FBgn0039561	mfrn	-0.183062	0.0222086	0.80762	-2.96542	0.106403	-3.4409	0.041209	0	1	0	1	1
ID100003666102101519	CG6424-RA	FBgn0028494	CG6424	-0.183003	0.198795	0.922357	-4.90118	0.328421	-1.11444	0.346333	1	0	0	0	1
ID100003234702111509	CG5850-RA	FBgn0032172	CG5850	-0.182649	0.0271323	0.821756	-3.14381	0.119188	-3.06489	0.0547818	0	1	0	1	0
ID100004386602011605	CG16973-RA	FBgn0010909	msn	-0.182352	0.0612036	0.922357	-3.87327	0.179702	-2.02949	0.135411	0	1	0	1	0
ID100003361602040900	CG18506-RA	FBgn0085434	NaCP60E	-0.182349	0.0193995	0.754907	-2.84551	0.0964684	-3.78048	0.0324327	0	0	0	0	0
ID100003197600091200	CG33101-RA	FBgn0013998	Nsf2	-0.182081	0.0174043	0.732179	-2.74967	0.0888856	-4.09697	0.0263016	0	0	0	0	0
ID100003743902021416	CG10882-RA	FBgn0262126	gho	-0.181564	0.0569323	0.921448	-3.80842	0.172436	-2.10588	0.12586	0	1	0	1	1
ID100003685903111306	CG31367-RA	FBgn0261641	CG42724	-0.181377	0.130974	0.922357	-4.54645	0.258594	-1.40279	0.255259	0	0	0	0	0
ID100003535203011114	CG40351-RB	FBgn0040022	Set1	-0.18133	0.108662	0.922357	-4.38344	0.235234	-1.54169	0.220811	0	0	0	0	0
ID100004448301021107	CG32705-RA	FBgn0085478	CG34449	-0.181253	0.0238691	0.820082	-3.02955	0.10865	-3.33646	0.0445046	0	0	0	0	0
ID100003985703021802	CG8144-RD	FBgn0261552	ps	-0.181131	0.0189976	0.751963	-2.82699	0.093321	-3.88189	0.030285	0	1	0	1	1
ID100003479202041415	CG1469-RB	FBgn0015221	Fer2LCH	-0.1811	0.0858042	0.922357	-4.17482	0.209221	-1.73118	0.18185	0	1	0	1	1
ID100004379203050215	CG8728-RA	FBgn0033235	CG8728	-0.180829	0.0185917	0.743514	-2.80791	0.0914423	-3.95505	0.0288481	0	0	0	0	0
ID100003801403051409	CG4656-RA	FBgn0039055	Rassf	-0.180789	0.0706584	0.922357	-4.0018	0.19009	-1.90215	0.153307	0	0	0	0	0
ID100004397000080705	CG7893-RA	FBgn0040068	Vav	-0.180631	0.0718466	0.922357	-4.0167	0.191378	-1.88768	0.15551	0	0	0	0	0
ID100003194600091513	CG3304-RB	FBgn0085423	CG34394	-0.180545	0.376318	0.935123	-5.39869	0.510076	-0.707912	0.530043	0	1	0	1	0
ID100003383103070009	CG2126-RA	FBgn0039876	CG2126	-0.180459	0.0247358	0.820082	-3.06132	0.109914	-3.28365	0.0462986	0	0	0	0	0
ID100004182503031304	CG3195-RC	FBgn0034968	RpL12	-0.180422	0.174055	0.922357	-4.78994	0.299295	-1.20565	0.314372	0	0	0	0	0
ID100004144403090302	CG2087-RA	FBgn0037327	PEK	-0.180407	0.0298897	0.834656	-3.23033	0.122657	-2.94165	0.0604297	0	0	0	0	0
ID100003701000081108	CG17766-RA	FBgn0023510	Rbcn-3B	-0.180199	0.0583358	0.922357	-3.83026	0.172469	-2.08964	0.12782	0	1	0	1	0
ID100004123300101209	CG3655-RA	FBgn0040397	CG3655	-0.180179	0.0619839	0.922357	-3.88462	0.17758	-2.02927	0.13544	0	0	0	0	0
ID100003398600081312	CG11111-RB	FBgn0003218	rdgB	-0.179864	0.0750035	0.922357	-4.05508	0.194202	-1.85234	0.161049	0	1	0	1	0
ID100004469900020816	CG6934-RA	FBgn0261859	CG42788	-0.179826	0.0626602	0.922357	-3.89434	0.177989	-2.02064	0.136572	0	0	0	0	0
ID100003647203051808	CG17370-RA	FBgn0039381	SppL	-0.17979	0.0949835	0.922357	-4.26488	0.217688	-1.65182	0.19714	1	1	0	1	0
ID100004295503101507	CG4532-RB	FBgn0029903	pod1	-0.179404	0.128316	0.922357	-4.52866	0.25242	-1.42147	0.250303	0	0	0	0	0
ID100003329301021709	CG5567-RA	FBgn0036760	CG5567	-0.179398	0.0683123	0.922357	-3.97163	0.184932	-1.94015	0.14769	0	0	0	0	0
ID100003349000051804	CG10991-RA	FBgn0037389	CR10991	-0.179045	0.115521	0.922357	-4.43709	0.238643	-1.50053	0.230457	0	0	0	0	0
ID100003546302071707	CG9947-RA	FBgn0030752	CG9947	-0.178768	0.0697653	0.922357	-3.99044	0.185869	-1.92359	0.150107	0	0	0	0	0
ID100003132900061502	CG30069-RA	FBgn0050069	CG30069	-0.178577	0.100372	0.922357	-4.31361	0.221684	-1.61109	0.205546	0	0	0	0	1
ID100003523501061410	CG16771-RA	FBgn0032779	CG16771	-0.178525	0.0227198	0.815657	-2.98565	0.101462	-3.51904	0.038944	0	1	0	1	1
ID100003465402050317	CG13321-RA	FBgn0033787	CG13321	-0.17843	0.101175	0.922357	-4.32063	0.222321	-1.60516	0.206804	0	1	0	1	0
ID100003232302111719	CG5805-RA	FBgn0039223	CG5805	-0.178392	0.0273781	0.821756	-3.15187	0.113826	-3.13446	0.0518856	0	0	0	0	0
ID100004318902101006	CG2139-RD	FBgn0028646	aralar1	-0.178265	0.0335112	0.859117	-3.33274	0.127579	-2.79459	0.0681584	0	0	0	0	1
ID100004398402040705	CG7951-RA	FBgn0015542	sima	-0.178243	0.0502472	0.919059	-3.69633	0.157511	-2.26324	0.1086	0	0	0	0	0
ID100003086102071215	CG17271-RA	FBgn0038829	CG17271	-0.178086	0.021412	0.798541	-2.93298	0.0968516	-3.6775	0.0348178	0	1	0	1	1
ID100003087400041007	CG32217-RA	FBgn0014037	Su(Tpl),Su(Tpl)	-0.177835	0.0603369	0.922357	-3.86049	0.171807	-2.07017	0.130221	0	1	0	1	0
ID100003295203001205	CG31998-RA	FBgn0051998	CG31998	-0.177709	0.131917	0.922357	-4.55267	0.253049	-1.40455	0.254787	0	0	0	0	0
ID100003232602051719	CG5809-RA	FBgn0025678	CaBP1	-0.177626	0.0918041	0.922357	-4.23475	0.21061	-1.68678	0.190232	0	0	0	0	0
ID100003728001091005	CG6437-RA	FBgn0067102	GlcT-1	-0.177585	0.0346141	0.859117	-3.36177	0.128893	-2.75553	0.0704153	0	0	0	0	0
ID100003104803040718	CG5576-RA	FBgn0013983	imd	-0.177559	0.0630966	0.922357	-3.90056	0.175202	-2.02691	0.135748	0	1	0	1	0
ID100003351400051212	CG11050-RA	FBgn0031836	CG11050	-0.177313	0.0340826	0.859117	-3.3479	0.127416	-2.78323	0.0688056	0	1	0	1	1
ID100004345902111412	CG18234-RB	FBgn0265268	CG18234	-0.177161	0.192667	0.922357	-4.87514	0.310559	-1.14092	0.336733	0	0	0	0	0
ID100004188201090909	CG3400-RB	FBgn0027621	Pfrx	-0.177155	0.0577372	0.922357	-3.82101	0.167119	-2.1201	0.12417	0	1	0	1	1
ID100004431902060917	CG4164-RA	FBgn0031256	CG4164	-0.177086	0.0381655	0.876005	-3.44939	0.13516	-2.6204	0.0789744	0	0	0	0	0
ID100004353202090300	CG1915-RC	FBgn0086906	sls	-0.176683	0.242126	0.922357	-5.06229	0.356601	-0.990927	0.394771	0	0	0	0	0
ID100003621800090800	CG7228-RA	FBgn0031969	pes	-0.176618	0.104886	0.922357	-4.35236	0.223323	-1.58173	0.211856	0	1	0	1	1
ID100004172201040312	CG3808-RA	FBgn0036838	CG3808	-0.17649	0.0193268	0.754907	-2.84219	0.0875556	-4.0315	0.0274387	1	1	1	0	1
ID100003356000081202	CG18324-RA	FBgn0033905	CG18324	-0.176485	0.0405866	0.879275	-3.5046	0.138777	-2.54344	0.0844255	1	0	0	0	1
ID100004134303061209	CG12002-RE	FBgn0011828	Pxn	-0.176386	0.0586333	0.922357	-3.83482	0.167254	-2.1092	0.125463	0	1	0	1	1
ID100003271102030201	CG8256-RA	FBgn0022160	Gpo-1	-0.176353	0.0726577	0.922357	-4.02672	0.185863	-1.89767	0.153985	0	1	0	1	0
ID100004399500061810	CG8007-RB	FBgn0261929	CG42796	-0.17635	0.097016	0.922357	-4.28359	0.21435	-1.64544	0.19843	0	0	0	0	0
ID100004437502020005	CG4268-RD	FBgn0016696	Pitslre	-0.175908	0.0279494	0.826855	-3.17031	0.11167	-3.1505	0.0512458	0	0	0	0	0
ID100004301401010105	CG15609-RC	FBgn0034180	Ehbp1	-0.175866	0.0398512	0.879275	-3.48819	0.136549	-2.57588	0.0820731	0	1	0	1	0
ID100003408701100902	CG10091-RA	FBgn0038020	GstD9	-0.175833	0.0881349	0.922357	-4.1986	0.203557	-1.7276	0.18251	0	1	0	1	1
ID100003981901060807	CG8073-RA	FBgn0033377	Pmm45A	-0.175824	0.067364	0.922357	-3.95913	0.178272	-1.97254	0.143092	0	0	0	0	0
ID100003469302111415	CG13401-RB	FBgn0027780	U26	-0.175712	0.0425655	0.881662	-3.54735	0.141177	-2.48923	0.088544	0	0	0	0	0
ID100004292903020105	CG4466-RA	FBgn0001226	Hsp27	-0.175705	0.69725	0.981726	-5.76589	1.191	-0.295056	0.787193	0	0	0	0	1
ID100003888100111315	CG2254-RA	FBgn0029994	CG2254	-0.175629	0.143895	0.922357	-4.62773	0.261089	-1.34536	0.271164	0	1	0	1	0
ID100003205302101513	CG5304-RA	FBgn0010497	dmGlut	-0.175564	0.0173661	0.732179	-2.74773	0.0787489	-4.45884	0.0210023	0	1	0	1	1
ID100003501102110613	CG8693-RA	FBgn0033294	Mal-A4	-0.175555	0.0913592	0.922357	-4.23045	0.206766	-1.6981	0.188053	0	1	0	1	0
ID100003666802081306	CG6643-RA	FBgn0039208	Esyt2	-0.175519	0.0096544	0.679336	-2.23687	0.0279486	-12.5601	0.00108809	0	0	0	0	0
ID100004420900110917	CG17530-RA	FBgn0063494	GstE6	-0.175413	0.170582	0.922357	-4.77292	0.286202	-1.2258	0.307725	0	1	0	1	0
ID100004240502060600	CG31793-RA	FBgn0051793	CG31793	-0.175216	0.0289281	0.833573	-3.20108	0.113025	-3.1005	0.0532749	0	0	0	0	0
ID100003524301021114	CG16787-RA	FBgn0034940	CG16787	-0.175101	0.0278781	0.826439	-3.16803	0.110325	-3.17427	0.0503151	0	0	0	0	0
ID100003889302111315	CG2302-RA	FBgn0015519	nAcRalpha-7E	-0.174942	0.217014	0.922357	-4.97346	0.328857	-1.06394	0.365398	0	0	0	0	0
ID100004001000091406	CG3733-RA	FBgn0250786	Chd1	-0.174861	0.0424592	0.881662	-3.5451	0.13976	-2.50231	0.0875282	0	0	0	0	0
ID100003621402050814	CG7219-RA	FBgn0031973	Spn28Dc	-0.174808	0.0946701	0.922357	-4.26196	0.209242	-1.67086	0.193342	0	0	0	0	1
ID100003166200001015	CG2102-RA	FBgn0004878	cas	-0.174746	0.164452	0.922357	-4.7419	0.279114	-1.25214	0.299249	0	0	0	0	0
ID100003664302101705	CG6014-RA	FBgn0261258	rgn	-0.174493	0.148447	0.922357	-4.65449	0.26339	-1.32498	0.277058	0	1	0	1	1
ID100004401402041300	CG8095-RB	FBgn0003328	scb	-0.174377	0.117061	0.922357	-4.44867	0.232225	-1.50179	0.230154	0	1	0	1	0
ID100004166302020601	CG7555-RA	FBgn0259174	Nedd4	-0.17418	0.0255992	0.820082	-3.09191	0.10316	-3.37689	0.0431906	0	0	0	0	1
ID100003908401001710	CG9302-RA	FBgn0032514	CG9302	-0.174168	0.0380185	0.876005	-3.44593	0.130681	-2.66554	0.0759788	0	0	0	0	0
ID100003544002051103	CG9446-RA	FBgn0265935	coro	-0.173354	0.0385855	0.876005	-3.45921	0.130567	-2.6554	0.076639	0	0	0	0	1
ID100003902601080412	CG9181-RD	FBgn0003138	Ptp61F	-0.173309	0.118257	0.922357	-4.45755	0.231594	-1.49666	0.231386	0	0	0	0	0
ID100003743202040506	CG10840-RB	FBgn0026259	eIF5B	-0.173269	0.044181	0.885349	-3.5808	0.140401	-2.4682	0.0902085	1	1	1	1	0
ID100003301503071701	CG14915-RA	FBgn0032335	CG14915	-0.173036	0.0270802	0.821756	-3.1421	0.105307	-3.28631	0.0462058	0	1	0	1	1
ID100003246000000911	CR31541-RA	FBgn0264785	Hph	-0.172727	0.249564	0.922357	-5.08653	0.354655	-0.97406	0.401868	0	1	0	1	1
ID100003436202001313	CG10997-RA	FBgn0030529	Clic	-0.172699	0.136901	0.922357	-4.58476	0.248961	-1.38736	0.259432	1	1	1	0	1
ID100004436100060005	CG4244-RB	FBgn0003557	Su(dx),Su(dx),Su(dx)	-0.172666	0.0152554	0.731035	-2.63381	0.0644535	-5.35785	0.0127218	0	1	0	1	0
ID100003379701030900	CG2054-RA	FBgn0022702	Cht2	-0.172411	0.127012	0.922357	-4.51979	0.238772	-1.44415	0.244427	0	0	0	0	0
ID100003296503100801	CG32022-RA	FBgn0052022	CG32022	-0.171994	0.23779	0.922357	-5.04775	0.34186	-1.00623	0.388436	0	0	0	0	0
ID100003590302020811	CG31280-RA	FBgn0041225	Gr94a	-0.171969	0.0584048	0.922357	-3.83132	0.160312	-2.14543	0.121229	1	1	1	0	1
ID100003672501020910	CG5730-RC	FBgn0000083	AnxB9	-0.171848	0.0949457	0.922357	-4.26453	0.204696	-1.67905	0.191734	0	0	0	0	1
ID100003565303101707	CG1921-RB	FBgn0014388	sty	-0.17174	0.1117	0.922357	-4.40763	0.222212	-1.54573	0.219889	0	1	0	1	1
ID100003428200050200	CG7939-RC	FBgn0002626	RpL32	-0.171565	0.0144324	0.728323	-2.58524	0.0580679	-5.90913	0.0096793	0	0	0	0	0
ID100004202202040417	CG15100-RA	FBgn0034401	CG15100	-0.171442	0.0253853	0.820082	-3.08442	0.0984853	-3.48157	0.0400097	0	1	0	1	1
ID100004382403010300	CG8798-RA	FBgn0036892	Lon	-0.171441	0.0736599	0.922357	-4.03895	0.179485	-1.91037	0.152071	0	0	0	0	0
ID100004501302111419	CG4218-RA	FBgn0250844	CG4218	-0.171055	0.205806	0.922357	-4.92986	0.310132	-1.10311	0.350524	0	0	0	0	0
ID100003381503031212	CG2093-RA	FBgn0033194	Vps13	-0.171008	0.11857	0.922357	-4.45986	0.227912	-1.50065	0.230427	0	0	0	0	0
ID100004419903071810	CG9153-RA	FBgn0035207	CG9153	-0.170956	0.114383	0.922357	-4.42843	0.223601	-1.52912	0.22371	0	0	0	0	0
ID100004078600051712	CG13966-RA	FBgn0264443	CG43861	-0.1708	0.232437	0.922357	-5.02936	0.334177	-1.02221	0.38192	0	0	0	0	0
ID100003335203040418	CG5953-RB	FBgn0032587	CG5953	-0.170545	0.125489	0.922357	-4.50929	0.233965	-1.45787	0.240945	1	1	1	1	1
ID100003545700070411	CG9847-RA	FBgn0010470	Fkbp13	-0.170523	0.15944	0.922357	-4.71557	0.266308	-1.28064	0.290353	1	1	1	1	1
ID100003902002080907	CG1507-RB	FBgn0022361	Pur-alpha	-0.170463	0.0305292	0.835431	-3.24927	0.109751	-3.10637	0.0530315	0	0	0	0	1
ID100004243002040415	CG32491-RP	FBgn0002781	mod(mdg4)	-0.170319	0.0259115	0.820082	-3.10272	0.0981865	-3.46929	0.040367	0	0	0	0	1
ID100004314202090001	CG9946-RA	FBgn0261609	eIF-2alpha	-0.170219	0.0289848	0.833573	-3.20283	0.105779	-3.21837	0.0486448	0	0	0	0	0
ID100004149303071800	CG2812-RA	FBgn0034931	CG2812	-0.170073	0.0406231	0.879275	-3.50541	0.129483	-2.62697	0.0785295	0	0	0	0	0
ID100004491703110505	CG3209-RA	FBgn0034971	CG3209	-0.170023	0.0953475	0.922357	-4.26826	0.202126	-1.68235	0.191092	0	0	0	0	0
ID100003655102031705	CG32428-RA	FBgn0052428	CG32428	-0.169933	0.210827	0.922357	-4.94972	0.312357	-1.08807	0.356164	0	0	0	0	0
ID100003897302060504	CG14991-RA	FBgn0035498	Fit1	-0.169869	0.074682	0.922357	-4.05124	0.178266	-1.90579	0.152757	0	1	0	1	1
ID100004307202050002	CG8080-RA	FBgn0033373	CG8080	-0.169761	0.0156244	0.731035	-2.65478	0.0609277	-5.57255	0.0114057	0	0	0	0	0
ID100003909103101710	CG9311-RA	FBgn0036448	mop	-0.169499	0.157444	0.922357	-4.70483	0.262496	-1.29145	0.287053	0	1	0	1	1
ID100003235300110913	CG5862-RA	FBgn0038868	CG5862	-0.169469	0.0173745	0.732179	-2.74816	0.0685313	-4.94575	0.0158592	0	0	0	0	1
ID100003698800051503	CG8455-RA	FBgn0031997	CG8455	-0.169432	0.0624899	0.922357	-3.8919	0.162055	-2.09105	0.127649	0	0	0	0	0
ID100003543702111103	CG9393-RA	FBgn0037710	CG9393	-0.169342	0.0133531	0.728323	-2.51736	0.0467362	-7.24674	0.00542056	0	0	0	0	0
ID100003494203050317	CG13109-RA	FBgn0041092	tai	-0.169123	0.0347872	0.859117	-3.36625	0.116914	-2.89312	0.0628533	1	1	1	1	0
ID100003616102030019	CG7107-RA	FBgn0004169	up	-0.169113	0.200294	0.922357	-4.9074	0.301002	-1.12367	0.342957	0	0	0	0	0
ID100004215903061811	CG11271-RA	FBgn0260441	RpS12	-0.169001	0.0445405	0.885349	-3.58808	0.134688	-2.50951	0.0869749	0	0	0	0	0
ID100004090902100700	CG6490-RA	FBgn0039431	CG6490	-0.16888	0.064898	0.922357	-3.92576	0.164396	-2.05456	0.132184	0	0	0	0	1
ID100004445001080119	CG32650-RA	FBgn0052650	CG32650	-0.168818	0.185573	0.922357	-4.84381	0.286993	-1.17646	0.324263	0	1	0	1	0
ID100003901802001613	CG15072-RA	FBgn0262103	Sik3	-0.168733	0.0111804	0.717383	-2.3632	0.0245634	-13.7386	0.000834494	0	0	0	0	1
ID100003459401050603	CG15771-RA	FBgn0029801	CG15771	-0.16867	0.0561208	0.921095	-3.79555	0.152072	-2.2183	0.113223	0	0	0	0	1
ID100004507300101606	CG33277-RA	FBgn0259935	CG42458	-0.168553	0.111779	0.922357	-4.40826	0.216822	-1.55476	0.217843	0	0	0	0	0
ID100004350102110215	CG18648-RA	FBgn0086690	cp309	-0.168334	0.159276	0.922357	-4.71469	0.261965	-1.28516	0.288967	1	1	0	1	0
ID100004120002050617	CG15211-RA	FBgn0030234	CG15211	-0.168308	0.0126025	0.728323	-2.467	0.0384236	-8.76065	0.00313225	1	1	1	1	1
ID100004510902101419	CG3424-RA	FBgn0036007	path	-0.168091	0.0409308	0.88066	-3.51218	0.127075	-2.64554	0.0772884	0	0	0	0	1
ID100004004100071505	CG3798-RA	FBgn0013305	Nmda1	-0.168047	0.0555253	0.921095	-3.78598	0.150268	-2.23664	0.111308	0	0	0	0	0
ID100003162102111615	CG12142-RA	FBgn0033128	Tsp42Eg	-0.167977	0.291505	0.922357	-5.2086	0.383451	-0.876134	0.445451	0	0	0	0	0
ID100003678603000713	CG7562-RA	FBgn0010287	Trf	-0.167843	0.182996	0.922357	-4.83209	0.282676	-1.18753	0.320476	0	0	0	0	0
ID100003099501020414	CG5475-RA	FBgn0015765	Mpk2	-0.167655	0.0318602	0.844285	-3.28748	0.108498	-3.09048	0.0536933	0	0	0	0	0
ID100003610801010208	CG13646-RA	FBgn0039255	CG13646	-0.167465	0.292381	0.922357	-5.21091	0.383006	-0.874477	0.446224	0	0	0	0	0
ID100003298101030906	CG14446-RA	FBgn0262730	CG14446	-0.167364	0.047217	0.90198	-3.64048	0.136619	-2.45008	0.0916729	1	1	0	1	0
ID100003299503110201	CG14674-RA	FBgn0261261	plx	-0.167351	0.0253235	0.820082	-3.08225	0.0919754	-3.63904	0.0357659	0	0	0	0	0
ID100004400502101810	CG8055-RA	FBgn0086656	shrb	-0.16709	0.0135278	0.728323	-2.5287	0.0426147	-7.84192	0.00431864	0	1	0	1	1
ID100003850300110918	CG6834-RA	FBgn0037935	CG6834	-0.167076	0.0173647	0.732179	-2.74766	0.0641292	-5.21062	0.013741	0	1	0	1	0
ID100003173001080113	CG5034-RA	FBgn0032223	GATAd	-0.167045	0.100032	0.922357	-4.31061	0.202155	-1.65264	0.196974	0	0	0	0	0
ID100004367703061512	CG7279-RA	FBgn0023496	Lip1	-0.166965	0.19615	0.922357	-4.89005	0.292766	-1.1406	0.336846	0	0	0	0	0
ID100004032401051405	CG9854-RA	FBgn0015949	hrg	-0.166925	0.0571987	0.922357	-3.81261	0.150934	-2.2119	0.1139	0	0	0	0	0
ID100003838101031706	CG4059-RA	FBgn0001078	ftz-f1	-0.166854	0.0508712	0.919059	-3.70741	0.141561	-2.35734	0.0996397	1	1	1	1	1
ID100004023703101405	CG8542-RA	FBgn0001220	Hsc70-5	-0.166787	0.0749365	0.922357	-4.05428	0.173694	-1.92047	0.150568	0	0	0	0	0
ID100004457801051107	CG7635-RA	FBgn0030993	Mec2	-0.166746	0.148365	0.922357	-4.65401	0.248857	-1.34009	0.272673	1	1	1	0	0
ID100003736802010608	CG7791-RA	FBgn0033038	CG7791	-0.166734	0.0258339	0.820082	-3.10004	0.0923948	-3.60917	0.0365249	0	0	0	0	0
ID100003108201091401	CG3925-RA	FBgn0037780	CG3925	-0.166724	0.167338	0.922357	-4.75666	0.266234	-1.25246	0.299148	0	0	0	0	0
ID100003175501061015	CG5077-RA	FBgn0261550	CG42668	-0.166691	0.0260925	0.820838	-3.10893	0.0930243	-3.58382	0.0371856	0	1	0	1	1
ID100003520803000613	CG16718-RA	FBgn0038721	CG16718	-0.166679	0.0987814	0.922357	-4.29951	0.200225	-1.66492	0.194518	0	1	0	1	0
ID100003229803011817	CG11734-RB	FBgn0031107	HERC2	-0.166601	0.0547945	0.921095	-3.77409	0.147001	-2.26666	0.108258	0	0	0	0	0
ID100003585402051715	CG5029-RA	FBgn0019932	SamDC	-0.16654	0.0303923	0.835431	-3.24525	0.103475	-3.21894	0.0486235	0	0	0	0	0
ID100003841803011801	CG4108-RA	FBgn0036805	Chmp1	-0.166325	0.0840167	0.922357	-4.15612	0.183538	-1.81244	0.167582	0	0	0	0	0
ID100004371001000518	CG7439-RC	FBgn0087035	AGO2	-0.166268	0.0124141	0.728323	-2.4539	0.0305914	-10.8702	0.00166603	0	0	0	0	0
ID100003916203010514	CG3320-RB	FBgn0016700	Rab1	-0.166038	0.0934167	0.922357	-4.25017	0.193439	-1.71669	0.184538	0	1	0	1	0
ID100003951601010315	CG10366-RA	FBgn0032814	CG10366	-0.165991	0.0824549	0.922357	-4.13943	0.181219	-1.83194	0.164352	1	1	1	0	1
ID100003622600051704	CG7248-RA	FBgn0036229	CG7248	-0.165964	0.17864	0.922357	-4.81185	0.274956	-1.2072	0.313855	0	0	0	0	0
ID100004241400001318	CG32158-RA	FBgn0263131	CG43373	-0.165955	0.170704	0.922357	-4.77352	0.267778	-1.2395	0.303286	0	0	0	0	0
ID100003698002091117	CG8418-RA	FBgn0265605	Ric	-0.16595	0.052676	0.921095	-3.73871	0.142895	-2.32268	0.102833	1	1	1	0	0
ID100004326103100002	CG8817-RB	FBgn0041111	lilli	-0.165926	0.0427092	0.882106	-3.55037	0.12693	-2.61445	0.0793801	0	1	0	1	0
ID100003216801081200	CG9470-RA	FBgn0002868	MtnA	-0.165925	0.0848631	0.922357	-4.16502	0.183842	-1.80508	0.168819	0	0	0	0	0
ID100004171501061304	CG3624-RA	FBgn0034724	babos	-0.165819	0.161068	0.922357	-4.72422	0.258766	-1.28161	0.290056	0	0	0	0	0
ID100003983703061301	CG8107-RA	FBgn0025866	CalpB	-0.165731	0.0556402	0.921095	-3.78783	0.146882	-2.25665	0.109264	0	0	0	0	0
ID100004290803080517	CG4427-RA	FBgn0043364	cbt	-0.165675	0.178771	0.922357	-4.81247	0.274495	-1.20712	0.313881	1	1	1	1	1
ID100003107003090008	CG3850-RA	FBgn0033782	sug	-0.165669	0.0244277	0.820082	-3.05015	0.0867358	-3.82008	0.0315717	1	1	1	1	0
ID100004401102101300	CG8091-RA	FBgn0026404	Nc	-0.165626	0.0387279	0.876261	-3.46252	0.119318	-2.77622	0.0692086	0	0	0	0	0
ID100003377501111804	CG2013-RA	FBgn0004436	UbcD6	-0.165573	0.0424382	0.881662	-3.54466	0.125922	-2.62976	0.0783414	0	1	0	1	0
ID100004447901101107	CG32701-RA	FBgn0028327	l(1)G0320	-0.165215	0.0297181	0.834656	-3.22518	0.0998345	-3.30979	0.0453994	0	1	0	1	0
ID100004367103061400	CG7254-RA	FBgn0004507	GlyP	-0.165134	0.0881228	0.922357	-4.19848	0.186179	-1.77394	0.174176	0	1	0	1	1
ID100004242702100415	CG32464-RA	FBgn0013576	mtd	-0.164959	0.102607	0.922357	-4.33302	0.201309	-1.63887	0.199769	0	1	0	1	0
ID100004068701111619	CG11940-RA	FBgn0261811	pico	-0.164854	0.0862439	0.922357	-4.17936	0.183637	-1.79544	0.170457	0	0	0	0	0
ID100004177403080406	CG4909-RA	FBgn0040294	POSH	-0.164836	0.0637055	0.922357	-3.90916	0.156536	-2.10604	0.12584	0	0	0	0	0
ID100003485601080217	CG13556-RA	FBgn0264339	CG43795	-0.164788	0.204958	0.922357	-4.92645	0.29609	-1.1131	0.346828	0	0	0	0	0
ID100003703900100416	CG17841-RA	FBgn0028480	CG17841	-0.164521	0.173896	0.922357	-4.78917	0.267812	-1.22863	0.306801	0	0	0	0	0
ID100003179803040403	CG5167-RA	FBgn0038038	CG5167	-0.164281	0.0491561	0.911008	-3.67662	0.134981	-2.43414	0.0929854	0	0	0	0	0
ID100004536800090209	CG4561-RA	FBgn0027080	Aats-tyr	-0.164232	0.0685837	0.922357	-3.97517	0.161842	-2.02954	0.135405	1	0	0	0	1
ID100004426600050005	CG17691-RA	FBgn0039993	CG17691	-0.164219	0.115355	0.922357	-4.43583	0.212864	-1.54295	0.220523	0	0	0	0	0
ID100003189403050403	CG6115-RA	FBgn0040985	CG6115	-0.164186	0.168783	0.922357	-4.76394	0.262559	-1.25065	0.299722	0	1	0	1	0
ID100003466000050218	CG1332-RA	FBgn0263110	CG43367	-0.164156	0.0844911	0.922357	-4.16112	0.180534	-1.81856	0.16656	0	0	0	0	0
ID100003810202091706	CG14648-RA	FBgn0263594	lost	-0.163716	0.0229474	0.815657	-2.99451	0.0789861	-4.14544	0.0254986	0	0	0	0	0
ID100003385902111611	CG12205-RA	FBgn0000227	Bsg25A	-0.163667	0.267154	0.922357	-5.14056	0.349717	-0.935996	0.418323	0	0	0	0	0
ID100004341103110007	CG11896-RA	FBgn0038488	m-cup	-0.16363	0.0343471	0.859117	-3.35483	0.107613	-3.04106	0.0558204	0	0	0	0	0
ID100004456003050119	CG7115-RA	FBgn0027515	CG7115	-0.163401	0.0423977	0.881662	-3.5438	0.122518	-2.66737	0.0758601	0	1	0	1	1
ID100003577000051815	CG4891-RA	FBgn0028520	CG4891	-0.163015	0.18118	0.922357	-4.82372	0.271285	-1.2018	0.315659	0	0	0	0	0
ID100003723903071219	CG6199-RA	FBgn0036147	Plod	-0.163013	0.100996	0.922357	-4.31907	0.196337	-1.66055	0.195388	0	1	0	1	0
ID100004196502111811	CG31789-RA	FBgn0051789	CG31789	-0.162943	0.29305	0.922357	-5.21268	0.372159	-0.875664	0.44567	0	0	0	0	0
ID100003368101061804	CG6677-RA	FBgn0000139	ash2	-0.162887	0.0904123	0.922357	-4.22122	0.184959	-1.76133	0.1764	0	0	0	0	0
ID100003242600081718	CG9880-RA	FBgn0026395	Or23a	-0.162812	0.280429	0.922357	-5.17856	0.359945	-0.904647	0.432338	0	0	0	0	0
ID100003734302031416	CG7748-RA	FBgn0011336	OstStt3	-0.162613	0.059456	0.922357	-3.84731	0.147365	-2.20694	0.114428	0	0	0	0	0
ID100004003600051405	CG3782-RA	FBgn0031660	mRpL28	-0.162562	0.0512233	0.919059	-3.71361	0.135488	-2.39965	0.095905	0	0	0	0	0
ID100003575503110411	CG7448-RA	FBgn0037143	CG7448	-0.16249	0.233746	0.922357	-5.0339	0.316698	-1.02615	0.38033	0	1	0	1	1
ID100004066903111511	CG11838-RB	FBgn0260933	rempA	-0.162488	0.234419	0.922357	-5.03622	0.317294	-1.02421	0.381112	0	1	0	1	1
ID100004360802000809	CG30193-RD	FBgn0261564	CG42678	-0.162481	0.0397057	0.879275	-3.4849	0.116279	-2.79467	0.0681537	1	0	0	0	0
ID100004322700060001	CG3086-RD	FBgn0013987	MAPk-Ak2	-0.162285	0.0550514	0.921095	-3.77829	0.140689	-2.307	0.104317	0	0	0	0	0
ID100003433200001302	CG10211-RA	FBgn0032685	CG10211	-0.162021	0.234901	0.922357	-5.03788	0.316667	-1.02329	0.381483	0	0	0	0	0
ID100004345000051412	CG18135-RD	FBgn0036837	CG18135	-0.161956	0.114303	0.922357	-4.42782	0.207862	-1.55831	0.217045	1	1	1	0	1
ID100004139803041800	CG12101-RA	FBgn0015245	Hsp60	-0.161816	0.269748	0.922357	-5.14817	0.347619	-0.930997	0.42053	0	0	0	0	0
ID100003377801051804	CG2019-RA	FBgn0029088	disp	-0.161665	0.0565897	0.921441	-3.80301	0.141904	-2.27851	0.107082	0	0	0	0	0
ID100003204900061218	CG5287-RA	FBgn0032477	CG5287	-0.161585	0.0164446	0.732179	-2.69973	0.0481513	-6.71155	0.00675054	0	0	0	0	0
ID100004187103070406	CG33174-RA	FBgn0261244	inaE	-0.161536	0.0273448	0.821756	-3.15078	0.0879788	-3.67215	0.0349476	0	0	0	0	0
ID100003199500071817	CG33127-RA	FBgn0053127	CG33127	-0.161496	0.348669	0.927811	-5.34349	0.423292	-0.763045	0.500952	0	0	0	0	0
ID100003809000091706	CG14624-RA	FBgn0040357	CG14624	-0.161417	0.173648	0.922357	-4.78797	0.261404	-1.235	0.304737	0	0	0	0	0
ID100004482803080716	CG13751-RA	FBgn0033340	CG13751	-0.161405	0.098016	0.922357	-4.29265	0.19052	-1.69436	0.188771	0	0	0	0	0
ID100004186001050406	CG32775-RA	FBgn0066114	GlcAT-I	-0.161397	0.0422386	0.881662	-3.54042	0.119124	-2.70975	0.0731802	0	0	0	0	0
ID100004301001090105	CG15539-RA	FBgn0039782	CG15539	-0.161241	0.198783	0.922357	-4.90113	0.283132	-1.13898	0.337427	0	0	0	0	0
ID100004430102071107	CG17762-RC	FBgn0030412	tomosyn	-0.161101	0.0252639	0.820082	-3.08015	0.0815099	-3.95292	0.0288886	0	0	0	0	0
ID100003273102111711	CG8299-RA	FBgn0034052	CG8299	-0.161052	0.257057	0.922357	-5.11009	0.334252	-0.963659	0.406304	0	0	0	0	0
ID100003962302030507	CG6203-RA	FBgn0028734	Fmr1	-0.160868	0.0862654	0.922357	-4.17958	0.177084	-1.81686	0.166843	0	0	0	0	0
ID100003179903020403	CG5168-RA	FBgn0032246	CG5168	-0.16072	0.133286	0.922357	-4.56162	0.223702	-1.43691	0.246286	0	0	0	0	0
ID100003507200091112	CG9057-RA	FBgn0030608	Lsd-2	-0.160658	0.0470746	0.901348	-3.63777	0.126058	-2.54895	0.0840195	0	1	0	1	1
ID100003364202000009	CG18594-RA	FBgn0038973	Pebp1	-0.160627	0.0755886	0.922357	-4.06201	0.16456	-1.9522	0.14596	0	0	0	0	0
ID100003256603040911	CG6682-RA	FBgn0264895	RapGAP1	-0.160496	0.0794531	0.922357	-4.10644	0.168831	-1.90126	0.153441	0	0	0	0	0
ID100003407203040901	CG10071-RB	FBgn0016726	RpL29	-0.160348	0.0696056	0.922357	-3.98839	0.156907	-2.04387	0.133549	0	0	0	0	0
ID100004499502111216	CG4116-RA	FBgn0029649	CG4116	-0.160294	0.296408	0.922357	-5.22145	0.368557	-0.869845	0.448391	0	0	0	0	1
ID100004532803050303	CG9674-RB	FBgn0036663	CG9674	-0.160184	0.0505518	0.919059	-3.70176	0.130745	-2.45032	0.0916531	1	1	1	1	1
ID100004349900030809	CG18642-RA	FBgn0025109	Bem46	-0.160109	0.0439521	0.885349	-3.57613	0.120046	-2.66746	0.0758543	0	0	0	0	0
ID100003228601011817	CG11710-RB	FBgn0031115	CG11710	-0.160077	0.100657	0.922357	-4.3161	0.190973	-1.67643	0.192247	0	0	0	0	0
ID100003201602010013	CG3314-RA	FBgn0014026	RpL7A	-0.159885	0.32047	0.922357	-5.28082	0.390508	-0.818854	0.472863	0	0	0	0	0
ID100003324400040418	CG33301-RA	FBgn0053301	CG33301	-0.159541	0.228854	0.922357	-5.01677	0.305739	-1.04364	0.373348	0	0	0	0	0
ID100004264303110916	CG11448-RA	FBgn0024985	CG11448	-0.159346	0.230734	0.922357	-5.0234	0.306947	-1.03826	0.375481	0	1	0	1	0
ID100004365003000719	CG7111-RA	FBgn0020618	Rack1	-0.159314	0.172462	0.922357	-4.78218	0.256161	-1.24386	0.301887	0	0	0	0	0
ID100004256201040413	CG1276-RA	FBgn0015829	TfIIEbeta	-0.159284	0.0174121	0.732179	-2.75006	0.0480785	-6.62602	0.00700166	0	0	0	0	0
ID100003687703110713	CG31407-RA	FBgn0051407	CG31407	-0.159284	0.251016	0.922357	-5.09116	0.324676	-0.981185	0.398855	0	0	0	0	0
ID100003658100030713	CG32479-RA	FBgn0052479	CG32479	-0.15915	0.0267994	0.821756	-3.13279	0.0824643	-3.85984	0.0307362	0	0	0	0	1
ID100003488401000513	CG13687-RA	FBgn0013323	Ptth	-0.158997	0.140049	0.922357	-4.60439	0.22672	-1.40258	0.255314	0	0	0	0	0
ID100004221003010905	CG15792-RA	FBgn0265434	zip	-0.158828	0.0985315	0.922357	-4.29728	0.186658	-1.7018	0.187347	0	1	0	1	0
ID100003331601041600	CG5725-RA	FBgn0011205	fbl	-0.158644	0.120151	0.922357	-4.47142	0.207621	-1.52821	0.223922	0	1	0	1	0
ID100004289501100517	CG4394-RB	FBgn0030748	Traf-like	-0.15848	0.263773	0.922357	-5.13052	0.334134	-0.948602	0.412806	0	0	0	0	0
ID100004490203050816	CG32066-RB	FBgn0052066	CG32066	-0.158384	0.0320708	0.844285	-3.29338	0.0942494	-3.36096	0.0437021	0	0	0	0	0
ID100004101303060611	CR32862-RA	FBgn0004183	snRNA:U1:82Eb	-0.158264	0.316485	0.922357	-5.27139	0.3823	-0.827958	0.46841	0	1	0	1	0
ID100003889902111710	CG2330-RA	FBgn0037447	Neurochondrin	-0.15794	0.261413	0.922357	-5.12341	0.330729	-0.955103	0.409987	0	0	0	0	0
ID100004483701021607	CG13777-RC	FBgn0262872	milt	-0.157876	0.0881613	0.922357	-4.19887	0.174148	-1.81313	0.167466	0	0	0	0	0
ID100004411601051814	CG8995-RA	FBgn0030695	PGRP-LE	-0.157867	0.0295213	0.834656	-3.21923	0.0873471	-3.61471	0.0363828	1	1	1	1	1
ID100003221501110004	CG11526-RA	FBgn0035437	CG11526	-0.157853	0.069192	0.922357	-3.98306	0.152356	-2.07216	0.129974	0	1	0	1	0
ID100004155802091609	CG13362-RA	FBgn0029531	CG13362	-0.157788	0.0852276	0.922357	-4.16883	0.170811	-1.84751	0.161825	0	1	0	1	0
ID100004303801010311	CG1678-RA	FBgn0031176	CG1678	-0.157711	0.39651	0.938568	-5.4356	0.463507	-0.680514	0.544994	0	0	0	0	0
ID100004533003010303	CG9677-RA	FBgn0025582	Int6	-0.157679	0.0733691	0.922357	-4.03542	0.157122	-2.00709	0.138372	0	0	0	0	0
ID100003191903031703	CG6159-RA	FBgn0027103	sec10	-0.15766	0.0653966	0.922357	-3.93261	0.147292	-2.14078	0.121763	0	0	0	0	0
ID100004321200000007	CG30104-RA	FBgn0050104	NT5E-2	-0.157602	0.0920932	0.922357	-4.23754	0.177874	-1.77206	0.174504	0	1	0	1	0
ID100004315600040002	CG17320-RA	FBgn0015808	ScpX	-0.157462	0.0275493	0.821756	-3.15743	0.0815563	-3.86143	0.0307033	0	0	0	0	0
ID100003086302031215	CG17273-RA	FBgn0027493	CG17273	-0.157362	0.137518	0.922357	-4.58865	0.221373	-1.42169	0.250245	0	1	0	1	1
ID100003328203000804	CG5458-RA	FBgn0032478	CG5458	-0.157273	0.0867755	0.922357	-4.18481	0.171635	-1.83264	0.164236	0	0	0	0	0
ID100004038802090014	CG10206-RA	FBgn0026196	nop5	-0.157228	0.0187046	0.744859	-2.81325	0.0499089	-6.3006	0.00807752	0	0	0	0	0
ID100003542900031103	CG9231-RA	FBgn0036887	CG9231	-0.15722	0.0535255	0.921095	-3.75307	0.130457	-2.4103	0.0949917	0	0	0	0	0
ID100003655900111306	CG32442-RB	FBgn0052442	CG32442	-0.157088	0.0482297	0.903499	-3.65954	0.122222	-2.57053	0.0824554	0	0	0	0	0
ID100003844203010407	CG4122-RA	FBgn0004648	svr	-0.156992	0.124842	0.922357	-4.5048	0.209051	-1.50195	0.230117	0	1	0	1	1
ID100004410203081810	CG13185-RA	FBgn0033661	CG13185	-0.156936	0.0745125	0.922357	-4.04922	0.157253	-1.99597	0.139871	0	0	0	0	0
ID100003198502030701	CG33113-RG	FBgn0053113	Rtnl1	-0.1569	0.0178756	0.732179	-2.77323	0.0447502	-7.01226	0.00595637	1	1	0	1	1
ID100004276900101203	CG13422-RA	FBgn0034511	CG13422	-0.156791	0.395662	0.938568	-5.4341	0.459653	-0.682216	0.544056	0	0	0	0	0
ID100003786602000516	CG11700-RA	FBgn0029856	CG11700	-0.156703	0.150699	0.922357	-4.66739	0.231924	-1.35133	0.269461	0	0	0	0	1
ID100004140501021500	CG12112-RA	FBgn0030048	CG12112	-0.156563	0.0655517	0.922357	-3.93473	0.145708	-2.149	0.120822	1	0	0	0	0
ID100004166800040406	CG7563-RB	FBgn0012051	CalpA	-0.156197	0.0424019	0.881662	-3.54389	0.111106	-2.81168	0.0671992	0	0	0	0	0
ID100003750603001618	CG18088-RA	FBgn0032082	CG18088	-0.15615	0.155806	0.922357	-4.69591	0.235354	-1.32694	0.276484	0	0	0	0	0
ID100003922902111116	CG10086-RA	FBgn0037517	CG10086	-0.156106	0.17169	0.922357	-4.77839	0.249069	-1.25352	0.298813	0	0	0	0	0
ID100003979601040100	CG8026-RB	FBgn0033391	CG8026	-0.155905	0.201897	0.922357	-4.91401	0.274519	-1.13584	0.338553	0	0	0	0	0
ID100004442601080018	CG32600-RA	FBgn0052600	dpr8	-0.155829	0.140202	0.922357	-4.60533	0.220921	-1.41072	0.253143	0	0	0	0	0
ID100003902202040907	CG15081-RA	FBgn0010551	l(2)03709,l(2)03709,l(2)03709,l(2)03709,l(2)03709,l(2)03709	-0.155751	0.0317082	0.844285	-3.2832	0.0889655	-3.50137	0.0394421	0	0	0	0	0
ID100003792003001409	CG3984-RA	FBgn0038291	CG3984	-0.155711	0.0412869	0.881662	-3.51996	0.108333	-2.87468	0.0638057	0	0	0	0	0
ID100003717103101117	CG9461-RA	FBgn0037760	FBX011	-0.155568	0.0664268	0.922357	-3.94659	0.145187	-2.143	0.121508	0	0	0	0	0
ID100004268100070010	CG31140-RA	FBgn0051140	CG31140	-0.155469	0.173092	0.922357	-4.78526	0.248996	-1.24877	0.300321	0	0	0	0	0
ID100003791903021409	CG3981-RB	FBgn0040395	Unc-76	-0.155455	0.0985505	0.922357	-4.29745	0.180872	-1.71895	0.184116	1	1	1	1	1
ID100003323202041600	CG33007-RA	FBgn0263998	Ack-like	-0.15535	0.0262892	0.821756	-3.11563	0.0742134	-4.18657	0.0248418	0	0	0	0	0
ID100003146103071001	CG31536-RA	FBgn0265082	Cdep	-0.155332	0.149987	0.922357	-4.66334	0.228663	-1.35861	0.267403	0	1	0	1	0
ID100004263903071110	CG1143-RA	FBgn0035359	CG1143	-0.155298	0.0385032	0.876005	-3.4573	0.102489	-3.03055	0.0562866	0	1	0	1	0
ID100003684701111306	CG31349-RE	FBgn0262614	pyd	-0.155242	0.338721	0.92722	-5.32216	0.395566	-0.784909	0.489784	0	1	0	1	1
ID100003612003010208	CG14073-RA	FBgn0036814	CG14073	-0.155189	0.0592323	0.922357	-3.84393	0.135188	-2.2959	0.105384	0	1	0	1	1
ID100003255703100913	CG6665-RA	FBgn0034172	CG6665	-0.15516	0.35028	0.928649	-5.34686	0.406789	-0.762853	0.501051	0	0	0	0	0
ID100004376201051512	CG8669-RA	FBgn0000370	crc	-0.15486	0.189095	0.922357	-4.85953	0.26142	-1.18476	0.321418	0	1	0	1	0
ID100003799901111409	CG4302-RA	FBgn0027073	CG4302	-0.15478	0.152256	0.922357	-4.6762	0.229592	-1.34831	0.270322	0	0	0	0	1
ID100004337701071316	CG11819-RA	FBgn0085378	CG34349	-0.15466	0.0364862	0.8593	-3.40901	0.0974508	-3.17412	0.0503211	0	0	0	0	0
ID100003567703110813	CG7298-RA	FBgn0036948	CG7298	-0.154498	0.120336	0.922357	-4.47277	0.200327	-1.54246	0.220635	0	1	0	1	0
ID100003626700061808	CG32805-RA	FBgn0264562	Hr4	-0.154498	0.0950265	0.922357	-4.26528	0.17562	-1.75946	0.176732	0	1	0	1	1
ID100003626600081808	CG32804-RA	FBgn0265532	CR44382	-0.154489	0.122889	0.922357	-4.49107	0.202685	-1.52442	0.224802	1	1	0	1	1
ID100003690103110512	CG31463-RA	FBgn0051463	CG31463	-0.154389	0.132839	0.922357	-4.55871	0.211605	-1.45922	0.240604	0	0	0	0	0
ID100004449203081107	CG3271-RA	FBgn0033088	CG3271	-0.154354	0.0296416	0.834656	-3.22287	0.0815016	-3.78776	0.0322723	0	1	0	1	1
ID100003411903061303	CG10144-RA	FBgn0035704	CG10144	-0.154085	0.0925057	0.922357	-4.24149	0.172302	-1.78855	0.171639	0	0	0	0	0
ID100003417303071317	CG9424-RA	FBgn0037719	bocksbeutel	-0.154084	0.0400893	0.879275	-3.49353	0.103455	-2.97876	0.0586553	0	1	0	1	0
ID100004445601080005	CG32656-RA	FBgn0052656	Muc11A	-0.154071	0.14765	0.922357	-4.64986	0.22419	-1.37447	0.262974	0	0	0	0	0
ID100004515600000309	CG3713-RA	FBgn0040343	CG3713	-0.154032	0.0571276	0.922357	-3.81149	0.130408	-2.3623	0.0991932	0	0	0	0	0
ID100004060403081619	CG30422-RA	FBgn0086908	egg	-0.153998	0.28953	0.922357	-5.20335	0.346128	-0.889833	0.439107	0	0	0	0	0
ID100003152401011502	CG31674-RA	FBgn0051674	CG31674	-0.153863	0.0241382	0.820082	-3.03953	0.0646066	-4.76308	0.0175733	0	1	0	1	1
ID100004204102021403	CG1548-RA	FBgn0029093	cathD	-0.15382	0.10438	0.922357	-4.3481	0.183844	-1.67337	0.192848	0	1	0	1	1
ID100003589200000811	CG31229-RA	FBgn0051229	CG31229	-0.15365	0.130924	0.922357	-4.54612	0.208501	-1.47386	0.236954	0	1	0	1	1
ID100004346800051400	CG18345-RB	FBgn0005614	trpl	-0.153581	0.35955	0.932305	-5.3659	0.411536	-0.746381	0.509604	0	0	0	0	0
ID100003423702111319	CG7857-RA	FBgn0026738	CG7857	-0.153571	0.0548277	0.921095	-3.77464	0.126409	-2.42974	0.0933519	0	1	0	1	0
ID100004490801050505	CG32077-RA	FBgn0014368	nol	-0.153553	0.191614	0.922357	-4.87058	0.260823	-1.17745	0.323922	0	0	0	0	0
ID100003676503061306	CG6822-RB	FBgn0035909	ergic53	-0.153522	0.0885616	0.922357	-4.20289	0.167192	-1.83648	0.163611	0	1	0	1	0
ID100003622400091704	CG7236-RA	FBgn0031730	CG7236	-0.153432	0.123432	0.922357	-4.49491	0.201259	-1.52473	0.224732	0	0	0	0	0
ID100004477902100108	CG7069-RA	FBgn0038952	CG7069	-0.153425	0.0546523	0.921095	-3.77176	0.125918	-2.4369	0.0927563	0	1	0	1	1
ID100004184503111609	CG32380-RA	FBgn0052380	SMSr	-0.153361	0.156058	0.922357	-4.69728	0.230144	-1.33274	0.274797	0	0	0	0	0
ID100004203600000206	CG15357-RA	FBgn0040719	CG15357	-0.153355	0.10179	0.922357	-4.32598	0.180469	-1.69952	0.187782	0	0	0	0	0
ID100003987501021602	CG8184-RB	FBgn0030674	CG8184	-0.153302	0.0259281	0.820082	-3.10329	0.0692361	-4.42838	0.0213918	0	0	0	0	0
ID100004395000001605	CG7717-RA	FBgn0024329	Mekk1	-0.153273	0.216873	0.922357	-4.97292	0.281506	-1.08895	0.355833	0	1	0	1	0
ID100003330603001709	CG5643-RA	FBgn0027492	wdb	-0.153191	0.140119	0.922357	-4.60482	0.215873	-1.41927	0.250882	0	0	0	0	0
ID100004528603051216	CG9596-RA	FBgn0031832	CG9596	-0.15319	0.0868321	0.922357	-4.18539	0.16478	-1.85932	0.159937	0	0	0	0	0
ID100004019103061012	CG8440-RE	FBgn0015754	Lis-1	-0.153182	0.0248111	0.820082	-3.06403	0.065467	-4.67968	0.0184361	1	0	0	0	0
ID100003427102031805	CG7920-RB	FBgn0039737	CG7920	-0.153077	0.134999	0.922357	-4.57267	0.211101	-1.45028	0.242864	0	0	0	0	0
ID100003349502070404	CG11007-RA	FBgn0034455	CG11007	-0.152972	0.0185645	0.743514	-2.80662	0.037968	-8.05794	0.00399235	0	0	0	0	0
ID100004453803010018	CG6500-RA	FBgn0265598	Bx	-0.152854	0.113879	0.922357	-4.42456	0.191291	-1.59813	0.208306	0	1	0	1	0
ID100003077700071007	CG17090-RB	FBgn0035142	hipk	-0.152852	0.164346	0.922357	-4.74135	0.236268	-1.29389	0.286312	0	0	0	0	1
ID100003610101031206	CG1347-RB	FBgn0037363	CG1347	-0.15281	0.0451915	0.887658	-3.60111	0.1103	-2.77081	0.0695212	0	1	0	1	0
ID100003191203051615	CG6146-RA	FBgn0004924	Top1	-0.152611	0.148093	0.922357	-4.65243	0.221775	-1.37627	0.262475	1	0	0	0	0
ID100004412301031417	CG9006-RA	FBgn0086712	Egm	-0.152605	0.0286733	0.83324	-3.19317	0.0757687	-4.02819	0.027498	0	0	0	0	1
ID100003593400000501	CG31468-RA	FBgn0047351	CG31468	-0.152566	0.0538907	0.921095	-3.75917	0.123403	-2.47266	0.0898525	0	0	0	0	0
ID100003849800090409	CG6829-RA	FBgn0263864	Ark	-0.152549	0.388017	0.93707	-5.42041	0.438014	-0.69655	0.536203	0	0	0	0	0
ID100003594502020501	CG31543-RA	FBgn0264785	Hph	-0.152511	0.213209	0.922357	-4.95895	0.276748	-1.10216	0.350878	0	1	0	1	1
ID100003764903030914	CG30414-RA	FBgn0050414	CG30414	-0.152477	0.264318	0.922357	-5.13215	0.320102	-0.952677	0.411037	0	0	0	0	0
ID100003540700111104	CG8668-RA	FBgn0031988	CG8668	-0.152458	0.0600074	0.922357	-3.85559	0.131745	-2.31445	0.103608	0	1	0	1	0
ID100003369103101804	CG6742-RB	FBgn0039056	CenB1A	-0.152456	0.0847514	0.922357	-4.16385	0.161287	-1.89049	0.155079	0	0	0	0	0
ID100004306000050002	CG7808-RC	FBgn0039713	RpS8	-0.152329	0.477216	0.950695	-5.55953	0.544607	-0.559409	0.61493	0	1	0	1	0
ID100003380101071212	CG2065-RA	FBgn0033204	CG2065	-0.152287	0.0257514	0.820082	-3.09719	0.0666797	-4.56771	0.019683	0	0	0	0	0
ID100003328703020316	CG5510-RA	FBgn0039160	CG5510	-0.152119	0.144448	0.922357	-4.63103	0.217648	-1.39785	0.256587	0	0	0	0	0
ID100004475602081014	CG7029-RA	FBgn0039026	CG7029	-0.152115	0.0475472	0.902507	-3.64674	0.112995	-2.69241	0.0742619	0	1	0	1	0
ID100004317700101006	CG18410-RA	FBgn0039226	Ude	-0.152018	0.131222	0.922357	-4.54809	0.205737	-1.47779	0.235983	0	0	0	0	0
ID100003630302060812	CG33129-RC	FBgn0053129	CG33129	-0.152001	0.0603551	0.922357	-3.86076	0.131452	-2.31266	0.103778	0	0	0	0	0
ID100003379901111212	CG2062-RA	FBgn0015034	Cyp4e1	-0.151894	0.0453729	0.887658	-3.60471	0.10907	-2.78525	0.0686899	0	1	0	1	1
ID100003539102070813	CG8360-RA	FBgn0032001	CG8360	-0.151842	0.163515	0.922357	-4.73705	0.233552	-1.30028	0.284382	0	0	0	0	0
ID100004412803051814	CG9015-RA	FBgn0000577	en	-0.151738	0.161518	0.922357	-4.72659	0.231642	-1.3101	0.281446	0	0	0	0	0
ID100003456801090200	CG15646-RA	FBgn0030665	CG15646	-0.151725	0.0632953	0.922357	-3.90337	0.134851	-2.25026	0.109911	0	0	0	0	0
ID100003425800051805	CG7897-RA	FBgn0033039	Gp210	-0.151583	0.051681	0.919059	-3.72159	0.118512	-2.55811	0.0833516	0	0	0	0	0
ID100003363600000204	CG18577-RA	FBgn0037870	CG18577	-0.151509	0.142089	0.922357	-4.61685	0.214417	-1.41322	0.25248	0	1	0	1	1
ID100003809200051706	CG14627-RA	FBgn0040361	CG14627	-0.151468	0.220573	0.922357	-4.98676	0.280613	-1.07955	0.359399	0	0	0	0	0
ID100004138201000617	CG12065-RA	FBgn0030052	CG12065	-0.151457	0.168422	0.922357	-4.76213	0.236948	-1.2784	0.291043	0	1	0	1	0
ID100003502800010602	CG8801-RA	FBgn0028473	CG8801	-0.151426	0.0791023	0.922357	-4.1025	0.153308	-1.97545	0.142688	0	0	0	0	0
ID100003953501110101	CG10413-RA	FBgn0032689	CG10413	-0.151047	0.104015	0.922357	-4.34502	0.178591	-1.69154	0.189312	0	0	0	0	0
ID100003716101061117	CG9253-RA	FBgn0032919	CG9253	-0.150927	0.0750727	0.922357	-4.0559	0.147872	-2.04132	0.133876	0	0	0	0	0
ID100004368201080215	CG7305-RA	FBgn0053547	Rim	-0.150717	0.134346	0.922357	-4.56847	0.206092	-1.46262	0.23975	0	0	0	0	0
ID100004016100060500	CG3638-RB	FBgn0261444	CG3638	-0.15069	0.0378491	0.876005	-3.44192	0.09336	-3.22815	0.0482839	0	1	0	1	1
ID100004022203040818	CG8505-RA	FBgn0033728	Cpr49Ae	-0.150676	0.0627759	0.922357	-3.89599	0.132425	-2.27565	0.107365	0	0	0	0	0
ID100003407803041317	CG10077-RA	FBgn0035720	CG10077	-0.150462	0.0632404	0.922357	-3.9026	0.132666	-2.26828	0.108097	1	0	0	0	1
ID100004371601000300	CG7476-RA	FBgn0035847	mthl7	-0.150434	0.112972	0.922357	-4.41755	0.186078	-1.6169	0.204323	0	1	0	1	0
ID100003836703070708	CG4046-RA	FBgn0034743	RpS16	-0.15021	0.362034	0.932305	-5.37089	0.404112	-0.74341	0.51116	0	1	0	1	0
ID100003413101070210	CG9177-RC	FBgn0030719	eIF5	-0.150032	0.110688	0.922357	-4.39965	0.183196	-1.63795	0.199958	0	0	0	0	0
ID100003467602090217	CG13366-RA	FBgn0025633	CG13366	-0.150016	0.0929106	0.922357	-4.24536	0.165675	-1.81097	0.167828	0	1	0	1	0
ID100004172301020312	CG3825-RA	FBgn0034948	Gadd34	-0.149968	0.0617096	0.922357	-3.88065	0.129842	-2.31	0.104031	1	1	1	1	1
ID100003659102070713	CG32491-RI	FBgn0002781	mod(mdg4)	-0.149877	0.239689	0.922357	-5.05416	0.292982	-1.02311	0.381556	0	0	0	0	1
ID100004045902111413	CG10338-RA	FBgn0032700	CG10338	-0.149722	0.0847605	0.922357	-4.16395	0.156608	-1.91207	0.151817	0	0	0	0	0
ID100004396502060102	CG7852-RC	FBgn0035229	CG7852	-0.149682	0.0632466	0.922357	-3.90268	0.131362	-2.27893	0.10704	0	1	0	1	1
ID100004302703111002	CG15816-RA	FBgn0261570	CG42684	-0.149541	0.0921453	0.922357	-4.23804	0.16406	-1.82301	0.165821	1	1	0	1	1
ID100004133401001209	CG11987-RA	FBgn0264075	tgo	-0.14945	0.168943	0.922357	-4.76475	0.233346	-1.28093	0.290265	0	0	0	0	0
ID100003811600051801	CG14752-RA	FBgn0033307	CG14752	-0.149376	0.162884	0.922357	-4.73376	0.228107	-1.3097	0.281566	0	1	0	1	0
ID100003137601080015	CG12414-RA	FBgn0037212	nAcRalpha-80B	-0.149364	0.0680156	0.922357	-3.96773	0.136824	-2.1833	0.116986	0	0	0	0	0
ID100003258203080115	CG6703-RA	FBgn0013759	CASK	-0.149289	0.0456528	0.887658	-3.61023	0.105111	-2.84058	0.0656151	0	0	0	0	0
ID100004059501021619	CG30394-RA	FBgn0050394	CG30394	-0.14924	0.102082	0.922357	-4.3285	0.173493	-1.72041	0.183844	0	0	0	0	0
ID100004367303021400	CG7261-RA	FBgn0027509	CG7261	-0.149204	0.0940503	0.922357	-4.25615	0.165419	-1.80396	0.169009	0	0	0	0	0
ID100004194802090206	CG31764-RB	FBgn0043841	vir-1	-0.148982	0.124031	0.922357	-4.49913	0.19362	-1.53891	0.221449	0	0	0	0	0
ID100003210302061817	CG5405-RA	FBgn0020647	KrT95D	-0.148891	0.212977	0.922357	-4.95806	0.268603	-1.10863	0.348476	0	1	0	1	1
ID100003923302031116	CG10108-RA	FBgn0013725	phyl	-0.148864	0.243919	0.922357	-5.06821	0.294158	-1.01213	0.386015	0	0	0	0	0
ID100003525403041114	CG1681-RA	FBgn0030484	GstT4	-0.148688	0.11888	0.922357	-4.46214	0.188386	-1.57854	0.212555	0	1	0	1	1
ID100003282902061711	CG5675-RA	FBgn0026313	X11L	-0.148573	0.0417881	0.881662	-3.5308	0.0971356	-3.05909	0.0550323	0	0	0	0	0
ID100003326801040804	CG5383-RA	FBgn0038948	PSR	-0.148567	0.116832	0.922357	-4.44696	0.18628	-1.59509	0.208959	0	1	0	1	1
ID100003215903021218	CG9453-RA	FBgn0265137	Spn42Da	-0.148429	0.157101	0.922357	-4.70297	0.221349	-1.34113	0.272376	0	0	0	0	1
ID100003202300100004	CG5231-RB	FBgn0029158	Las	-0.148316	0.145204	0.922357	-4.63551	0.210996	-1.40587	0.254434	0	0	0	0	0
ID100003565703021707	CG1925-RA	FBgn0002891	mus205	-0.148239	0.103484	0.922357	-4.34051	0.173075	-1.713	0.185229	0	0	0	0	0
ID100004041102111619	CG10244-RA	FBgn0022800	Cad96Ca	-0.148039	0.223866	0.922357	-4.99885	0.275664	-1.07406	0.3615	0	1	0	1	0
ID100003891902071613	CG2471-RA	FBgn0030357	Sclp	-0.148006	0.0458678	0.887658	-3.61445	0.103253	-2.86687	0.0642144	0	0	0	0	0
ID100003652003050800	CG17514-RA	FBgn0039959	CG17514	-0.147903	0.12585	0.922357	-4.5118	0.193252	-1.53067	0.223349	0	0	0	0	0
ID100004109501110611	CG31057-RA	FBgn0051057	tau	-0.147784	0.148094	0.922357	-4.65244	0.212441	-1.3913	0.258359	0	0	0	0	0
ID100004413303071417	CG9025-RA	FBgn0034542	Fem-1	-0.147761	0.0912657	0.922357	-4.22954	0.160037	-1.84659	0.161972	0	0	0	0	0
ID100004029003011012	CG9773-RA	FBgn0037609	CG9773	-0.147556	0.239768	0.922357	-5.05442	0.287661	-1.0259	0.38043	0	1	0	1	0
ID100003107203050008	CG3884-RA	FBgn0265186	CG44251	-0.147529	0.162051	0.922357	-4.7294	0.223721	-1.31887	0.278852	0	1	0	1	0
ID100004450601050519	CG5802-RA	FBgn0250820	CG5802	-0.147468	0.0232207	0.815657	-3.00504	0.0465632	-6.33409	0.00795718	0	0	0	0	0
ID100004448001081107	CG32702-RA	FBgn0052702	CG32702	-0.147465	0.16623	0.922357	-4.75102	0.227077	-1.29881	0.284827	0	1	0	1	0
ID100003411201080308	CG10132-RA	FBgn0032798	CG10132	-0.147437	0.119245	0.922357	-4.46482	0.186419	-1.58178	0.211846	0	0	0	0	0
ID100003286100020801	CG5730-RA	FBgn0000083	AnxB9	-0.147058	0.105851	0.922357	-4.36041	0.173233	-1.6978	0.18811	0	0	0	0	1
ID100004516102021013	CG3731-RA	FBgn0038271	CG3731	-0.147002	0.184972	0.922357	-4.84109	0.241586	-1.21697	0.310617	0	0	0	0	0
ID100003747500020112	CG11100-RA	FBgn0037207	Mes2	-0.146903	0.0283091	0.827755	-3.18174	0.0633547	-4.63747	0.0188938	1	1	1	1	1
ID100003226903110701	CG11660-RA	FBgn0036187	CG11660	-0.146704	0.0660667	0.922357	-3.94173	0.129867	-2.2593	0.108997	0	0	0	0	0
ID100004249303100606	CG12598-RA	FBgn0026086	Adar	-0.146287	0.116619	0.922357	-4.44537	0.181901	-1.60843	0.20611	0	0	0	0	0
ID100003580002051115	CG4937-RA	FBgn0030808	RhoGAP15B	-0.146174	0.0515768	0.919059	-3.71978	0.109133	-2.67884	0.0751228	0	1	0	1	1
ID100004415603090102	CG9071-RB	FBgn0085434	NaCP60E	-0.146162	0.0345903	0.859117	-3.36115	0.0781526	-3.74043	0.0333346	0	0	0	0	0
ID100004434302060018	CG4210-RB	FBgn0038302	CG4210	-0.146087	0.0322228	0.844285	-3.29762	0.0723525	-4.0382	0.0273194	0	0	0	0	0
ID100004268902031203	CG31151-RA	FBgn0051151	wge	-0.145577	0.124227	0.922357	-4.5005	0.187457	-1.55318	0.218201	0	1	0	1	0
ID100003097101021007	CG5444-RC	FBgn0010280	Taf4	-0.145556	0.117549	0.922357	-4.45231	0.181401	-1.6048	0.206881	0	0	0	0	0
ID100003553402081103	CG13887-RB	FBgn0035165	CG13887	-0.145553	0.0502693	0.919059	-3.69673	0.10604	-2.74525	0.0710249	0	0	0	0	0
ID100003756003000608	CG18251-RA	FBgn0261836	Msp-300	-0.145536	0.0663447	0.922357	-3.94549	0.128195	-2.27054	0.107872	0	1	0	1	1
ID100004486401080108	CG13841-RA	FBgn0040588	CG13841	-0.145505	0.0910436	0.922357	-4.22739	0.155827	-1.86752	0.158643	0	0	0	0	0
ID100003669700100512	CG7295-RA	FBgn0031372	CG7295	-0.145443	0.385295	0.93646	-5.41543	0.413091	-0.704169	0.532066	0	0	0	0	0
ID100003771300071409	CG2677-RA	FBgn0024996	eIF2B-beta	-0.145335	0.0479886	0.903499	-3.65504	0.102043	-2.84851	0.0651888	0	0	0	0	0
ID100003678803081101	CG7663-RA	FBgn0037068	Cpr78Cb	-0.14532	0.0658777	0.922357	-3.93917	0.127238	-2.28423	0.10652	0	0	0	0	0
ID100003838001051706	CG4057-RA	FBgn0041582	tamo	-0.145249	0.103488	0.922357	-4.34055	0.167701	-1.73223	0.181657	0	1	0	1	0
ID100003364702020204	CG18605-RA	FBgn0034411	CG18605	-0.145201	0.0933523	0.922357	-4.24956	0.157636	-1.84223	0.162676	0	0	0	0	0
ID100003610501070208	CG13575-RA	FBgn0034996	CG13575	-0.145106	0.212348	0.922357	-4.95563	0.259735	-1.11734	0.34527	0	1	0	1	0
ID100004066501070014	CG11816-RA	FBgn0030495	CG11816	-0.145007	0.160651	0.922357	-4.72201	0.217507	-1.33336	0.274619	0	0	0	0	0
ID100004328401001316	CG8859-RA	FBgn0033696	Cyp6g2	-0.144788	0.16861	0.922357	-4.76307	0.223619	-1.29495	0.285992	0	0	0	0	0
ID100003565803001707	CG1927-RA	FBgn0027547	CG1927	-0.14475	0.286169	0.922357	-5.19431	0.319615	-0.905774	0.431827	0	1	0	1	0
ID100003990903070507	CG15321-RA	FBgn0261617	nej	-0.144306	0.357386	0.93066	-5.36151	0.382195	-0.75514	0.505041	0	0	0	0	1
ID100003233400011718	CG5827-RB	FBgn0261608	RpL37A	-0.144171	0.481043	0.952649	-5.5646	0.518815	-0.555772	0.617125	0	0	0	0	0
ID100004110703110611	CG3106-RA	FBgn0030148	CG3106	-0.144023	0.337064	0.92722	-5.31853	0.362428	-0.794769	0.484817	0	1	0	1	0
ID100004379503110809	CG8734-RA	FBgn0033315	beta3GalTII	-0.144018	0.199078	0.922357	-4.90236	0.246677	-1.16767	0.327304	0	0	0	0	0
ID100003977600081602	CG4840-RA	FBgn0086757	cbs	-0.143993	0.0398863	0.879275	-3.48898	0.0852108	-3.37968	0.0431015	0	1	0	1	0
ID100003683803051705	CG31330-RA	FBgn0086901	cv-c	-0.143973	0.0220577	0.80762	-2.95936	0.0294596	-9.7743	0.00227555	0	1	0	1	0
ID100003206600080701	CG5333-RA	FBgn0038055	trus	-0.143951	0.0504194	0.919059	-3.6994	0.103432	-2.78351	0.0687894	1	0	0	0	0
ID100004352400010300	CG1886-RA	FBgn0030343	ATP7	-0.143867	0.0546337	0.921095	-3.77145	0.109603	-2.62524	0.0786465	0	1	0	1	0
ID100003200000090013	CG33133-RA	FBgn0001133	grau	-0.143838	0.0232631	0.815657	-3.00666	0.0361201	-7.96445	0.00412942	0	0	0	0	0
ID100004102501060304	CR33294-RA	FBgn0053294	CR33294	-0.143494	0.0455972	0.887658	-3.60913	0.0947461	-3.02902	0.0563545	0	0	0	0	0
ID100003965700071003	CG6272-RA	FBgn0036126	CG6272	-0.143481	0.0921856	0.922357	-4.23843	0.153382	-1.8709	0.158112	0	0	0	0	0
ID100003962600090807	CG6206-RA	FBgn0027611	LM408	-0.143456	0.205257	0.922357	-4.92766	0.250406	-1.14578	0.334998	0	0	0	0	0
ID100003566203040411	CG1941-RA	FBgn0033214	CG1941	-0.143411	0.0980532	0.922357	-4.29298	0.159105	-1.80272	0.169218	0	1	0	1	0
ID100003951001011116	CG10353-RB	FBgn0030349	CG10353	-0.143338	0.0869392	0.922357	-4.18648	0.147725	-1.94061	0.147624	0	1	0	1	0
ID100003222001010004	CG1154-RA	FBgn0037419	Osi12	-0.143193	0.294945	0.922357	-5.21764	0.323069	-0.886455	0.440664	0	0	0	0	0
ID100004396602040102	CG7863-RA	FBgn0033051	dream	-0.143117	0.0241124	0.820082	-3.03858	0.038136	-7.50561	0.00490042	0	0	0	0	0
ID100003958201010214	CG10527-RA	FBgn0034583	CG10527	-0.143104	0.105345	0.922357	-4.3562	0.165573	-1.72859	0.182327	0	1	0	1	1
ID100003944803041717	CG10627-RA	FBgn0036298	nst	-0.143098	0.0934915	0.922357	-4.25088	0.154011	-1.85828	0.160103	0	0	0	0	0
ID100003913303110412	CG33174-RD	FBgn0261244	inaE	-0.14296	0.197474	0.922357	-4.89564	0.243106	-1.17611	0.324383	0	0	0	0	0
ID100004163502100312	CG7502-RA	FBgn0261461	RhoGAP18B	-0.142886	0.0861219	0.922357	-4.1781	0.146062	-1.95652	0.145346	0	1	0	1	1
ID100003569801051104	CG7337-RA	FBgn0031374	CG7337	-0.142821	0.0530412	0.921095	-3.74491	0.105396	-2.71017	0.0731538	0	0	0	0	1
ID100003569601091104	CG7334-RB	FBgn0036191	Sug	-0.142819	0.048386	0.903686	-3.66244	0.0981591	-2.90994	0.0619996	0	0	0	0	1
ID100003084800091215	CG17246-RA	FBgn0261439	SdhA	-0.14273	0.183821	0.922357	-4.83586	0.23169	-1.23208	0.30568	0	0	0	0	0
ID100003623802051704	CG7272-RA	FBgn0036501	CG7272	-0.142726	0.0790491	0.922357	-4.1019	0.138153	-2.0662	0.130717	0	1	0	1	0
ID100003467802050217	CG13369-RA	FBgn0025640	CG13369	-0.142668	0.0600046	0.922357	-3.85554	0.114971	-2.48182	0.0891264	0	1	0	1	0
ID100003401200041303	CG11963-RA	FBgn0037643	skap	-0.142511	0.105333	0.922357	-4.3561	0.164474	-1.73293	0.181529	0	1	0	1	0
ID100003542102071104	CG9092-RA	FBgn0001089	Gal	-0.142497	0.0556958	0.921095	-3.78873	0.108691	-2.62206	0.0788616	0	0	0	0	0
ID100004167600001518	CG7579-RA	FBgn0036528	CG7579	-0.142472	0.258566	0.922357	-5.11474	0.291002	-0.979181	0.399701	0	0	0	0	0
ID100004019003081012	CG8439-RA	FBgn0010621	Cct5	-0.142464	0.109381	0.922357	-4.38923	0.168181	-1.69417	0.188806	0	1	0	1	0
ID100004134703100302	CG12007-RA	FBgn0037293	CG12007	-0.142429	0.0316131	0.844285	-3.2805	0.0630696	-4.51657	0.020289	0	0	0	0	0
ID100004534903111013	CG9715-RA	FBgn0036668	CG9715	-0.142363	0.305465	0.922357	-5.24449	0.329887	-0.863101	0.451562	0	0	0	0	0
ID100003388900111312	CG12261-RA	FBgn0039555	mRpS22	-0.14231	0.111566	0.922357	-4.40658	0.169916	-1.67505	0.192517	0	1	0	1	1
ID100004379903030809	CG8739-RB	FBgn0086784	stmA	-0.142223	0.0917714	0.922357	-4.23444	0.1507	-1.8875	0.155539	0	0	0	0	0
ID100004420303111300	CG9162-RA	FBgn0031778	CR9162	-0.142214	0.114207	0.922357	-4.42708	0.172157	-1.65214	0.197075	0	1	0	1	1
ID100004069303110410	CG12001-RA	FBgn0037265	CG12001	-0.14217	0.219163	0.922357	-4.98152	0.258642	-1.09935	0.351924	0	1	0	1	0
ID100003422700071319	CG7840-RA	FBgn0032014	CG7840	-0.142152	0.0378868	0.876005	-3.44281	0.0775561	-3.66578	0.0351033	0	0	0	0	0
ID100004115102071209	CG15112-RB	FBgn0000578	ena	-0.14215	0.123954	0.922357	-4.49859	0.180768	-1.57273	0.213834	0	1	0	1	1
ID100003380503110900	CG2076-RA	FBgn0030263	CG2076	-0.142055	0.14598	0.922357	-4.6401	0.199454	-1.42444	0.249526	0	0	0	0	0
ID100003783802081510	CG11576-RA	FBgn0039882	CG11576	-0.141957	0.0713892	0.922357	-4.01099	0.128031	-2.21753	0.113304	0	0	0	0	0
ID100004383702111814	CG16918-RA	FBgn0085465	CG34436	-0.141893	0.383191	0.93646	-5.41156	0.399966	-0.709527	0.529172	0	0	0	0	0
ID100004504102030303	CG4408-RA	FBgn0039073	CG4408	-0.141782	0.0677004	0.922357	-3.96358	0.123276	-2.30024	0.104965	0	0	0	0	0
ID100004344600010719	CG18104-RA	FBgn0023535	arg	-0.141733	0.687443	0.981726	-5.75973	0.925156	-0.306398	0.779336	0	0	0	0	0
ID100003417901071312	CG9485-RB	FBgn0034618	CG9485	-0.141715	0.0775491	0.922357	-4.08483	0.134684	-2.10441	0.126035	0	0	0	0	0
ID100003205702021513	CG5316-RA	FBgn0038704	CG5316	-0.141646	0.0853443	0.922357	-4.17004	0.143022	-1.98075	0.141954	0	0	0	0	0
ID100004146403051105	CG2238-RA	FBgn0000559	Ef2b	-0.141541	0.25442	0.922357	-5.1019	0.285387	-0.991919	0.394357	0	0	0	0	0
ID100003379203011804	CG2049-RD	FBgn0020621	Pkn	-0.141356	0.118784	0.922357	-4.46144	0.174682	-1.61844	0.204001	0	1	0	1	1
ID100003212101060004	CG9380-RB	FBgn0035094	CG9380	-0.141229	0.171376	0.922357	-4.77684	0.218571	-1.2923	0.286794	0	0	0	0	0
ID100003624200080019	CG32632-RB	FBgn0086674	Tango13	-0.141142	0.131506	0.922357	-4.54997	0.18542	-1.5224	0.225275	0	0	0	0	0
ID100004438300101107	CG4294-RA	FBgn0034742	CG4294	-0.141027	0.228114	0.922357	-5.01414	0.263151	-1.07183	0.362355	0	1	0	1	0
ID100004304603090311	CG17100-RA	FBgn0259938	cwo	-0.141007	0.0764197	0.922357	-4.07176	0.132148	-2.13407	0.122538	1	1	1	1	1
ID100003782800041510	CG11522-RB	FBgn0039857	RpL6	-0.140698	0.365493	0.933826	-5.37775	0.379191	-0.742093	0.51185	0	1	0	1	0
ID100003640803000814	CG12724-RA	FBgn0085388	IP3K2	-0.140608	0.0539284	0.921095	-3.7598	0.102699	-2.73826	0.0714424	0	0	0	0	0
ID100003479302021415	CG14701-RA	FBgn0037883	CG14701	-0.140421	0.20142	0.922357	-4.91205	0.240721	-1.16667	0.327652	0	0	0	0	0
ID100004364001081412	CG7061-RB	FBgn0027505	Rab3-GAP	-0.140179	0.0293127	0.834656	-3.21289	0.0507438	-5.52496	0.0116814	0	0	0	0	1
ID100003191103071615	CG6145-RA	FBgn0033853	CG6145	-0.139949	0.0738298	0.922357	-4.04101	0.127289	-2.19892	0.115288	0	0	0	0	1
ID100004086202080919	CG6395-RA	FBgn0004179	Csp	-0.139627	0.186116	0.922357	-4.84625	0.226948	-1.23048	0.306201	0	0	0	0	0
ID100003579902071115	CG4934-RA	FBgn0000221	brn	-0.139573	0.0583642	0.922357	-3.8307	0.107149	-2.6052	0.0800154	0	1	0	1	1
ID100003184303111616	CG6005-RA	FBgn0038672	CG6005	-0.139546	0.18966	0.922357	-4.86202	0.22957	-1.21572	0.31103	0	0	0	0	0
ID100003595501061019	CG32737-RB	FBgn0263993	CG43736	-0.1395	0.082403	0.922357	-4.13888	0.136019	-2.05118	0.132614	0	0	0	0	1
ID100003197000090701	CG33096-RA	FBgn0053096	CG33096	-0.139226	0.127832	0.922357	-4.52538	0.178574	-1.55932	0.216819	0	0	0	0	0
ID100003646001051808	CG17332-RB	FBgn0027779	VhaSFD	-0.139196	0.0931409	0.922357	-4.24755	0.146575	-1.89932	0.153735	0	1	0	1	1
ID100004384502071417	CG16936-RA	FBgn0027590	GstE12	-0.139119	0.0805587	0.922357	-4.11874	0.133331	-2.08681	0.128166	1	1	1	0	1
ID100003205902101218	CG5319-RA	FBgn0262871	lute	-0.139063	0.0515258	0.919059	-3.71889	0.0961875	-2.89151	0.0629357	0	0	0	0	0
ID100003375601011202	CG1969-RB	FBgn0039690	CG1969	-0.139017	0.10927	0.922357	-4.38834	0.161674	-1.71972	0.183972	0	0	0	0	0
ID100003383503110204	CG2135-RA	FBgn0039874	CG2135	-0.139006	0.10502	0.922357	-4.35348	0.157705	-1.76286	0.176128	0	0	0	0	0
ID100003238500071812	CG5927-RA	FBgn0030899	Her	-0.138732	0.355672	0.930164	-5.35801	0.364214	-0.761814	0.501586	0	0	0	0	0
ID100004485801080810	CG13822-RA	FBgn0039098	CG13822	-0.138629	0.0464784	0.89707	-3.62632	0.0870821	-3.18387	0.0499452	0	0	0	0	1
ID100003823800000407	CG32082-RA	FBgn0052082	CG32082	-0.138496	0.0351956	0.859117	-3.37671	0.0636426	-4.35232	0.0224062	0	0	0	0	0
ID100004024703021505	CG8556-RA	FBgn0014011	Rac2	-0.138349	0.0609164	0.922357	-3.86906	0.108376	-2.55313	0.0837137	0	0	0	0	1
ID100004212201081403	CG11175-RA	FBgn0034530	Rcd6	-0.13832	0.0908397	0.922357	-4.2254	0.142653	-1.93925	0.14782	0	0	0	0	0
ID100004396702020102	CG7883-RA	FBgn0039726	eIF2B-alpha	-0.138195	0.0615625	0.922357	-3.87851	0.108953	-2.53677	0.084919	0	0	0	0	0
ID100003734402011416	CG7749-RA	FBgn0261574	kug	-0.138184	0.313747	0.922357	-5.26482	0.325748	-0.848412	0.458539	0	0	0	0	0
ID100003500902030607	CG8671-RB	FBgn0032938	CG8671	-0.138062	0.093074	0.922357	-4.24692	0.144422	-1.91192	0.151838	0	0	0	0	0
ID100004358600080215	CG2493-RA	FBgn0032864	CG2493	-0.138048	0.0872229	0.922357	-4.18937	0.138453	-1.99416	0.140117	0	0	0	0	0
ID100003885102110401	CG2183-RA	FBgn0033273	CG2183	-0.137925	0.256997	0.922357	-5.10991	0.27869	-0.989811	0.395237	0	0	0	0	1
ID100003108401051401	CG3950-RA	FBgn0085446	CG34417	-0.137865	0.140803	0.922357	-4.60902	0.186892	-1.47535	0.236584	0	0	0	0	0
ID100004285602040311	CG13624-RA	FBgn0039209	CG13624	-0.137491	0.128609	0.922357	-4.53064	0.175889	-1.56338	0.21591	0	1	0	1	1
ID100004295303020311	CG4527-RA	FBgn0035001	slik	-0.137294	0.16346	0.922357	-4.73676	0.204135	-1.34513	0.271228	0	0	0	0	0
ID100003508302111112	CG9113-RC	FBgn0030089	AP-1gamma	-0.137289	0.128353	0.922357	-4.52891	0.17528	-1.56651	0.215212	0	0	0	0	0
ID100004292803040105	CG4463-RA	FBgn0001224	Hsp23	-0.13724	0.792395	0.992438	-5.81394	1.38221	-0.19858	0.855287	0	0	0	0	1
ID100003099601000414	CG5475-RB	FBgn0015765	Mpk2	-0.137178	0.0511337	0.919059	-3.71203	0.0919757	-2.98291	0.058461	0	0	0	0	0
ID100004121200051500	CG15231-RA	FBgn0040653	IM4	-0.137154	0.283994	0.922357	-5.18838	0.298379	-0.919327	0.425723	0	0	0	0	0
ID100004205100061811	CG15712-RA	FBgn0034131	CG15712	-0.137135	0.231831	0.922357	-5.02724	0.257076	-1.06688	0.364261	0	0	0	0	0
ID100003406801001317	CG10062-RA	FBgn0034439	CG10062	-0.137115	0.0829726	0.922357	-4.145	0.132267	-2.0733	0.129832	0	0	0	0	0
ID100004015002041505	CG3615-RA	FBgn0034110	Atg9	-0.137113	0.102913	0.922357	-4.33564	0.152191	-1.80185	0.169366	0	1	0	1	1
ID100004511602081504	CG3466-RA	FBgn0011576	Cyp4d2	-0.137074	0.0304464	0.835431	-3.24684	0.0461873	-5.93557	0.0095586	0	0	0	0	0
ID100003686701070713	CG31385-RA	FBgn0265140	Meltrin	-0.137011	0.0448286	0.885349	-3.59387	0.0809285	-3.38598	0.0429019	0	1	0	1	0
ID100003210602001817	CG5408-RA	FBgn0028978	trbl	-0.13697	0.161037	0.922357	-4.72406	0.201539	-1.35924	0.267224	0	1	0	1	1
ID100003772002050704	CG2699-RA	FBgn0020622	Pi3K21B	-0.136961	0.0776685	0.922357	-4.0862	0.126198	-2.17057	0.118393	0	1	0	1	0
ID100004333503060001	CG8971-RA	FBgn0030092	fh	-0.13666	0.0724433	0.922357	-4.02408	0.119671	-2.28393	0.106549	0	0	0	0	0
ID100004419601011300	CG9149-RA	FBgn0035203	CG9149	-0.136564	0.0647529	0.922357	-3.92375	0.110085	-2.48105	0.0891867	0	0	0	0	1
ID100004368301060215	CG7311-RA	FBgn0028848	CG7311	-0.136548	0.142453	0.922357	-4.61906	0.185645	-1.47106	0.237646	0	0	0	0	0
ID100004388802050705	CG17018-RD	FBgn0039972	CG17018	-0.136542	0.0734932	0.922357	-4.03693	0.120677	-2.26294	0.108631	0	0	0	0	0
ID100004365103101412	CG7130-RA	FBgn0037151	CG7130	-0.136463	0.0608165	0.922357	-3.86759	0.104727	-2.60608	0.0799552	0	0	0	0	0
ID100003309502030316	CG12845-RA	FBgn0033127	Tsp42Ef	-0.136433	0.0649174	0.922357	-3.92603	0.110053	-2.47942	0.0893158	0	1	0	1	0
ID100004364301021412	CG7074-RA	FBgn0031399	mio	-0.136199	0.173986	0.922357	-4.78961	0.210173	-1.29607	0.285653	0	1	0	1	0
ID100003430400090603	CG7978-RA	FBgn0004852	Ac76E	-0.136127	0.43626	0.945296	-5.50095	0.436069	-0.624336	0.576664	0	0	0	0	0
ID100003995403011802	CG15441-RA	FBgn0019982	Gs1l	-0.13606	0.121568	0.922357	-4.48165	0.167053	-1.62895	0.201812	0	0	0	0	0
ID100003220103021817	CG9528-RA	FBgn0031814	retm	-0.135994	0.0318813	0.844285	-3.28807	0.0480024	-5.66613	0.0108877	0	0	0	0	0
ID100003305001090801	CG15814-RA	FBgn0030873	CG15814	-0.135888	0.0452731	0.887658	-3.60273	0.0794485	-3.42077	0.0418192	0	0	0	0	0
ID100004156002051609	CG13391-RA	FBgn0027094	Aats-ala	-0.135685	0.0825893	0.922357	-4.14088	0.129211	-2.10021	0.12654	0	0	0	0	0
ID100003650901030800	CG17490-RB	FBgn0040009	CG17490	-0.135474	0.0582487	0.922357	-3.82892	0.0993094	-2.72832	0.0720428	0	0	0	0	0
ID100004475702061014	CG7033-RB	FBgn0030086	CG7033	-0.13545	0.0645708	0.922357	-3.92124	0.107763	-2.51386	0.0866433	0	0	0	0	0
ID100003615100110017	CG7093-RA	FBgn0085450	Snoo	-0.135436	0.214399	0.922357	-4.96352	0.23973	-1.12991	0.340693	0	1	0	1	1
ID100003474902060317	CG14615-RA	FBgn0031184	CG14615	-0.135275	0.0536753	0.921095	-3.75557	0.0922259	-2.93356	0.0608254	1	1	0	1	0
ID100003407103060901	CG10068-RA	FBgn0037473	CG10068	-0.135232	0.0944365	0.922357	-4.25977	0.140505	-1.92494	0.149909	0	0	0	0	0
ID100003987703100614	CG8189-RA	FBgn0019644	ATPsyn-b	-0.135189	0.143829	0.922357	-4.62733	0.184062	-1.46895	0.238171	0	0	0	0	0
ID100003824000080815	CG3208-RB	FBgn0029778	RhoGAP5A	-0.135088	0.084358	0.922357	-4.15972	0.129977	-2.07865	0.129169	0	1	0	1	0
ID100003368503100404	CG6699-RA	FBgn0025724	beta'Cop	-0.13505	0.135033	0.922357	-4.57289	0.176536	-1.53	0.223505	0	0	0	0	0
ID100004078400091712	CG13964-RA	FBgn0263873	sick	-0.13498	0.521357	0.957664	-5.61421	0.536861	-0.50285	0.649664	0	1	0	1	1
ID100003975902061802	CG4802-RA	FBgn0034215	CG4802	-0.134953	0.100025	0.922357	-4.31055	0.145392	-1.85641	0.160401	1	1	1	1	0
ID100003665600081306	CG6303-RA	FBgn0037808	Bruce	-0.134885	0.1508	0.922357	-4.66797	0.189095	-1.42663	0.248952	0	0	0	0	0
ID100003889602051315	CG2316-RB	FBgn0039890	CG2316	-0.134743	0.0397163	0.879275	-3.48514	0.0657831	-4.09658	0.0263082	0	0	0	0	0
ID100003771200091409	CG2675-RA	FBgn0024994	Csat	-0.134696	0.0807274	0.922357	-4.1206	0.125356	-2.14901	0.120821	0	0	0	0	0
ID100003295501060801	CG32000-RD	FBgn0052000	CG32000	-0.134404	0.142824	0.922357	-4.6213	0.181671	-1.47965	0.235527	0	0	0	0	0
ID100004013300021405	CG3576-RB	FBgn0040918	schlank	-0.134319	0.0898409	0.922357	-4.2156	0.134201	-2.00176	0.139089	0	0	0	0	0
ID100004150601050619	CG2918-RA	FBgn0023529	CG2918	-0.134285	0.068228	0.922357	-3.97052	0.110162	-2.43796	0.0926688	0	1	0	1	0
ID100004138501061800	CG12070-RA	FBgn0000416	Sap-r	-0.134241	0.154684	0.922357	-4.68973	0.190893	-1.40645	0.254279	0	1	0	1	0
ID100003140101060213	CG12477-RA	FBgn0036809	CG12477	-0.133989	0.259607	0.922357	-5.11792	0.2711	-0.988482	0.395792	0	0	0	0	0
ID100003989001090100	CG15277-RA	FBgn0259213	CG42313	-0.13391	0.113593	0.922357	-4.42236	0.15589	-1.71801	0.184292	0	0	0	0	0
ID100004033503071405	CG9882-RA	FBgn0034817	Art7	-0.133836	0.0612519	0.922357	-3.87398	0.100303	-2.66865	0.0757776	0	0	0	0	0
ID100003916003050514	CG33208-RA	FBgn0053208	Mical	-0.13377	0.183034	0.922357	-4.83226	0.212032	-1.26178	0.296208	0	0	0	0	0
ID100003747802081017	CG11109-RA	FBgn0037200	CG11109	-0.133438	0.0437337	0.885349	-3.57166	0.0712983	-3.74309	0.0332738	0	0	0	0	0
ID100003090402041401	CG32262-RA	FBgn0052262	CG32262	-0.133408	0.175064	0.922357	-4.79482	0.205122	-1.30076	0.284238	0	0	0	0	0
ID100003728903031503	CG6467-RA	FBgn0250815	Jon65Aiv	-0.133306	0.44384	0.945296	-5.51242	0.434445	-0.613682	0.582822	0	0	0	0	0
ID100003228901070013	CG11715-RB	FBgn0030304	Cyp4g15	-0.133284	0.184368	0.922357	-4.83835	0.212011	-1.25733	0.297609	0	0	0	0	0
ID100003772402091409	CG2708-RA	FBgn0010812	unc-45	-0.133261	0.050326	0.919059	-3.69774	0.0828524	-3.21683	0.0487017	0	0	0	0	0
ID100004478601081211	CG13650-RA	FBgn0039277	CG13650	-0.133244	0.0517879	0.919634	-3.72345	0.0852101	-3.12743	0.0521695	0	0	0	0	0
ID100003986901020614	CG8177-RK	FBgn0036043	CG8177	-0.133068	0.0915844	0.922357	-4.23263	0.133589	-1.99219	0.140385	0	1	0	1	0
ID100003215803041218	CG9450-RA	FBgn0003891	tud	-0.132925	0.14541	0.922357	-4.63673	0.18079	-1.47049	0.237787	0	0	0	0	1
ID100004460502111211	CG32199-RA	FBgn0052199	CG32199	-0.132899	0.101909	0.922357	-4.327	0.143268	-1.85525	0.160585	0	0	0	0	1
ID100003771100111409	CG2674-RH	FBgn0005278	Sam-S	-0.132842	0.0885193	0.922357	-4.20246	0.130062	-2.04275	0.133693	0	1	0	1	0
ID100003240900061719	CG9777-RA	FBgn0030764	CG9777	-0.132837	0.137968	0.922357	-4.59147	0.174561	-1.52195	0.225381	0	0	0	0	0
ID100004144703030302	CG2110-RA	FBgn0033292	Cyp4ad1	-0.132689	0.0546112	0.921095	-3.77109	0.0885068	-2.99839	0.0577431	0	1	0	1	1
ID100004085400000919	CG6382-RA	FBgn0020443	Elf	-0.132657	0.229447	0.922357	-5.01887	0.24481	-1.08376	0.357798	0	0	0	0	0
ID100003375401051202	CG1964-RA	FBgn0039688	Kul	-0.132521	0.164951	0.922357	-4.74447	0.195419	-1.35628	0.268059	0	0	0	0	0
ID100003413401010210	CG9194-RA	FBgn0035192	CG9194	-0.132509	0.477212	0.950695	-5.55952	0.469635	-0.564308	0.611982	0	0	0	0	0
ID100004544502110819	CG4690-RA	FBgn0029837	Tsp5D	-0.132428	0.365208	0.933826	-5.37719	0.354095	-0.747983	0.508767	0	0	0	0	0
ID100003856202001604	CG10757-RB	FBgn0032849	mRpS18B	-0.13241	0.29935	0.922357	-5.22903	0.298374	-0.88754	0.440163	0	0	0	0	0
ID100003598401080811	CG32797-RA	FBgn0052797	CG32797	-0.132353	0.138681	0.922357	-4.59592	0.174176	-1.51977	0.225893	0	0	0	0	0
ID100004290303060003	CG4420-RA	FBgn0030753	rngo	-0.132349	0.0415353	0.881662	-3.52535	0.0642444	-4.12017	0.0259132	0	0	0	0	0
ID100003954903070101	CG10444-RA	FBgn0034494	CG10444	-0.13233	0.126716	0.922357	-4.51776	0.16419	-1.61191	0.205373	0	1	0	1	0
ID100003579600010811	CG4930-RA	FBgn0028515	EndoGI	-0.132276	0.0915412	0.922357	-4.23221	0.132038	-2.0036	0.138841	1	1	1	0	0
ID100003493201010317	CG1308-RA	FBgn0263110	CG43367	-0.132158	0.149651	0.922357	-4.66141	0.18263	-1.44728	0.243627	0	0	0	0	0
ID100003077100070008	CG1707-RA	FBgn0033162	CG1707	-0.132094	0.164302	0.922357	-4.74112	0.194022	-1.36164	0.266549	0	0	0	0	0
ID100003792701100211	CG3997-RA	FBgn0023170	RpL39	-0.131989	0.513406	0.956609	-5.60495	0.513459	-0.514116	0.642645	0	0	0	0	0
ID100003359402000404	CG18445-RA	FBgn0033476	oys	-0.131927	0.288279	0.922357	-5.2	0.288299	-0.915212	0.427568	0	1	0	1	1
ID100003161800051703	CG12068-RA	FBgn0262112	sro	-0.131879	0.203271	0.922357	-4.91962	0.22328	-1.18129	0.322605	0	1	0	1	1
ID100003562801000110	CG1883-RC	FBgn0039757	RpS7	-0.131829	0.0558551	0.921095	-3.79129	0.0886441	-2.97433	0.0588634	0	0	0	0	0
ID100004151103071500	CG2938-RB	FBgn0029685	CG2938	-0.131605	0.115845	0.922357	-4.43954	0.153409	-1.71575	0.184714	0	0	0	0	0
ID100003641601081704	CG12792-RA	FBgn0022288	l(2)09851,l(2)09851	-0.131536	0.0386518	0.876005	-3.46075	0.0554598	-4.74346	0.0177714	0	0	0	0	0
ID100004464400051607	CG32443-RA	FBgn0003042	Pc	-0.131332	0.196519	0.922357	-4.89162	0.216978	-1.21056	0.312738	0	0	0	0	0
ID100003271500071701	CG8269-RA	FBgn0021825	Dmn	-0.131322	0.0437328	0.885349	-3.57164	0.0664995	-3.94957	0.0289527	0	0	0	0	0
ID100004148001091800	CG2540-RA	FBgn0030411	CG2540	-0.131301	0.0920006	0.922357	-4.23665	0.130628	-2.01031	0.137942	0	0	0	0	0
ID100004343303030001	CG11949-RA	FBgn0010434	cora	-0.131178	0.162276	0.922357	-4.73058	0.190533	-1.37696	0.262285	1	0	0	0	0
ID100003845200051604	CG6735-RA	FBgn0086690	cp309	-0.131144	0.0719208	0.922357	-4.01762	0.108599	-2.41522	0.0945735	1	1	0	1	0
ID100003499103030513	CG13221-RA	FBgn0041174	Vhl	-0.13111	0.126564	0.922357	-4.51672	0.161647	-1.62217	0.20322	0	0	0	0	0
ID100003584200051715	CG5009-RA	FBgn0027572	CG5009	-0.131022	0.1021	0.922357	-4.32866	0.139833	-1.87397	0.157632	0	1	0	1	0
ID100003634401080017	CG12309-RA	FBgn0033542	CG12309	-0.130922	0.143529	0.922357	-4.62553	0.175213	-1.49443	0.231925	0	1	0	1	0
ID100003424202011319	CG7870-RA	FBgn0261020	wol	-0.130903	0.129243	0.922357	-4.53491	0.163483	-1.60142	0.2076	0	0	0	0	0
ID100003390702110902	CG12304-RA	FBgn0036515	CG12304	-0.130819	0.0980444	0.922357	-4.2929	0.135599	-1.92949	0.149242	0	0	0	0	0
ID100004147801010617	CG2453-RA	FBgn0030460	CG2453	-0.1308	0.0344058	0.859117	-3.35636	0.0408233	-6.40812	0.00769942	0	0	0	0	0
ID100003634903100019	CG12375-RA	FBgn0031987	CG12375	-0.13074	0.274923	0.922357	-5.16307	0.274821	-0.951456	0.411566	0	1	0	1	0
ID100003213003000301	CG9399-RB	FBgn0037715	CG9399	-0.130602	0.216321	0.922357	-4.97084	0.230181	-1.13478	0.338936	0	1	0	1	0
ID100004383802091814	CG1691-RA	FBgn0262735	Imp	-0.130541	0.0888622	0.922357	-4.20589	0.126001	-2.07206	0.129986	0	1	0	1	1
ID100004296901070010	CG14607-RA	FBgn0037488	CG14607	-0.130455	0.193386	0.922357	-4.87825	0.212685	-1.22675	0.307415	0	0	0	0	0
ID100003868203000711	CG4999-RC	FBgn0035936	Tsp66E	-0.130404	0.0677579	0.922357	-3.96434	0.102061	-2.5554	0.0835482	0	0	0	0	0
ID100003126602001813	CG2957-RA	FBgn0037529	mRpS9	-0.130342	0.226545	0.922357	-5.00853	0.237221	-1.09891	0.35209	0	0	0	0	0
ID100003777800081517	CG1115-RA	FBgn0037299	CG1115	-0.130322	0.0734862	0.922357	-4.03684	0.108841	-2.39472	0.0963312	0	1	0	1	0
ID100004354902100719	CG17914-RA	FBgn0032601	yellow-b	-0.130285	0.0825579	0.922357	-4.14055	0.118922	-2.1911	0.116135	0	0	0	0	0
ID100004015202001505	CG3618-RA	FBgn0037028	CG3618	-0.130166	0.139525	0.922357	-4.60116	0.170451	-1.52731	0.22413	0	0	0	0	0
ID100003849700110409	CG6827-RB	FBgn0013997	Nrx-IV	-0.130146	0.249122	0.922357	-5.08512	0.253683	-1.02606	0.380368	0	0	0	0	0
ID100003410303020902	CG10119-RA	FBgn0010397	LamC	-0.13011	0.201112	0.922357	-4.91078	0.217707	-1.19528	0.31785	0	1	0	1	1
ID100003302003091711	CG14995-RB	FBgn0035497	CG14995	-0.130098	0.0796634	0.922357	-4.10879	0.115414	-2.25446	0.109485	0	1	0	1	1
ID100003345303070604	CG14299-RA	FBgn0038651	CG14299	-0.12991	0.114027	0.922357	-4.4257	0.148485	-1.74981	0.178459	0	0	0	0	0
ID100003910301100907	CG9331-RC	FBgn0032889	CG9331	-0.129885	0.278715	0.922357	-5.17378	0.275561	-0.942696	0.415382	0	1	0	1	1
ID100003179603080403	CG5164-RA	FBgn0034335	GstE1	-0.129734	0.178979	0.922357	-4.81345	0.200261	-1.29565	0.285778	0	0	0	0	0
ID100003197800051200	CG33104-RA	FBgn0069242	eca	-0.129698	0.315814	0.922357	-5.26979	0.30429	-0.852461	0.456607	0	0	0	0	0
ID100003566103060411	CG1938-RB	FBgn0030276	Dlic	-0.129647	0.117566	0.922357	-4.45243	0.151059	-1.7165	0.184573	1	0	0	0	0
ID100004036103031816	CG9936-RD	FBgn0003415	skd	-0.129571	0.107832	0.922357	-4.37671	0.142283	-1.82131	0.166103	0	1	0	1	1
ID100003352900110009	CG11077-RA	FBgn0039930	CG11077	-0.129511	0.182713	0.922357	-4.83079	0.202594	-1.27852	0.291005	0	0	0	0	0
ID100003583400090501	CG4994-RB	FBgn0026409	Mpcp	-0.129507	0.346464	0.92772	-5.33883	0.329095	-0.787053	0.488701	0	0	0	0	0
ID100004422102110917	CG17577-RA	FBgn0033775	Cyp9h1	-0.129295	0.324455	0.922357	-5.29011	0.310186	-0.833662	0.465639	0	1	0	1	0
ID100003711601001614	CG8032-RA	FBgn0037606	CG8032	-0.129143	0.147168	0.922357	-4.64706	0.174478	-1.48033	0.235358	0	1	0	1	0
ID100004048702020014	CG14788-RA	FBgn0028274	Ns3	-0.129002	0.23575	0.922357	-5.0408	0.240922	-1.0709	0.362711	0	0	0	0	0
ID100003099301060414	CG5473-RB	FBgn0034371	SP2637	-0.128982	0.0941798	0.922357	-4.25737	0.128283	-2.01091	0.137862	0	0	0	0	1
ID100003504600011410	CG8922-RA	FBgn0002590	RpS5a	-0.128928	0.463408	0.946477	-5.54068	0.440238	-0.58572	0.599212	0	0	0	0	0
ID100003984601001802	CG8127-RB	FBgn0000568	Eip75B	-0.128863	0.0748099	0.922357	-4.05277	0.107509	-2.39725	0.0961118	0	1	0	1	1
ID100004312402090007	CG9506-RA	FBgn0043854	slam	-0.128609	0.0453124	0.887658	-3.60351	0.0632744	-4.06513	0.0268469	0	1	0	1	1
ID100003502902110915	CG8823-RA	FBgn0023495	Lip3	-0.128563	0.188314	0.922357	-4.85607	0.204723	-1.25597	0.298039	0	1	0	1	1
ID100003903301060401	CG9195-RA	FBgn0040285	Scamp	-0.128539	0.0968433	0.922357	-4.28202	0.130003	-1.97748	0.142406	0	0	0	0	0
ID100003298501070201	CG14496-RA	FBgn0085415	CG34386	-0.128524	0.161979	0.922357	-4.72902	0.184732	-1.39146	0.258315	0	0	0	0	0
ID100004022701061405	CG8522-RB	FBgn0261283	HLH106	-0.128489	0.164373	0.922357	-4.74149	0.186495	-1.37793	0.262016	0	1	0	1	1
ID100003314500110418	CG12952-RA	FBgn0037672	sage	-0.128471	0.216675	0.922357	-4.97218	0.225546	-1.1392	0.337348	0	0	0	0	0
ID100003790903100704	CG3960-RD	FBgn0085446	CG34417	-0.128297	0.0722793	0.922357	-4.02206	0.103399	-2.48158	0.0891455	0	0	0	0	0
ID100003183601011616	CG5989-RA	FBgn0017429	CG5989	-0.128233	0.11958	0.922357	-4.46727	0.149986	-1.70993	0.185808	0	0	0	0	0
ID100003128400000015	CG2991-RA	FBgn0031474	CG2991	-0.128174	0.133489	0.922357	-4.56293	0.161503	-1.58726	0.210651	0	0	0	0	0
ID100004536900070209	CG4562-RA	FBgn0038740	CG4562	-0.128123	0.180022	0.922357	-4.81833	0.19756	-1.29706	0.285354	0	0	0	0	0
ID100004341503030007	CG11901-RA	FBgn0029176	Ef1gamma	-0.128054	0.182167	0.922357	-4.82828	0.199017	-1.28687	0.288445	1	1	1	0	1
ID100004214303020206	CG11242-RA	FBgn0034451	TBCB	-0.128024	0.190172	0.922357	-4.86427	0.20492	-1.2495	0.300088	0	0	0	0	0
ID100004106901031004	CG31014-RA	FBgn0051014	PH4alphaSG1	-0.12802	0.0543509	0.921095	-3.7668	0.0782639	-3.2715	0.0467242	0	0	0	0	0
ID100003724503070416	CG6223-RA	FBgn0008635	betaCop	-0.128019	0.0818384	0.922357	-4.13276	0.113703	-2.25182	0.109753	0	0	0	0	0
ID100004285502060311	CG13623-RA	FBgn0039205	CG13623	-0.127893	0.15706	0.922357	-4.70275	0.179617	-1.42407	0.249623	0	0	0	0	0
ID100004289001080003	CG4382-RA	FBgn0032132	CG4382	-0.127875	0.196791	0.922357	-4.89277	0.2095	-1.22076	0.309371	0	0	0	0	0
ID100003234802091509	CG5853-RA	FBgn0032167	CG5853	-0.127859	0.0568681	0.921441	-3.80741	0.0818552	-3.12404	0.0523072	0	0	0	0	0
ID100004091702060611	CG6509-RB	FBgn0032363	CG6509	-0.12783	0.128808	0.922357	-4.53199	0.156954	-1.62888	0.201825	0	0	0	0	0
ID100003383603090204	CG2137-RA	FBgn0033190	CG2137	-0.127822	0.0931715	0.922357	-4.24784	0.12501	-2.04499	0.133404	0	1	0	1	1
ID100003544102031103	CG9449-RA	FBgn0036875	CG9449	-0.127806	0.20672	0.922357	-4.93352	0.216678	-1.17969	0.323155	0	0	0	0	0
ID100003213701101513	CG9415-RA	FBgn0021872	Xbp1	-0.12773	0.103857	0.922357	-4.34368	0.135019	-1.89202	0.154845	0	0	0	0	0
ID100003667202001306	CG6706-RB	FBgn0027575	GABA-B-R2	-0.127546	0.202595	0.922357	-4.91686	0.213047	-1.19735	0.317154	0	0	0	0	0
ID100003788001081109	CG3907-RA	FBgn0034958	CG3907	-0.127325	0.2222	0.922357	-4.99276	0.226957	-1.12201	0.34356	0	0	0	0	0
ID100003435500021805	CG10772-RF	FBgn0004509	Fur1	-0.127281	0.171616	0.922357	-4.77803	0.189421	-1.34389	0.271582	1	0	0	0	0
ID100004296401051203	CG14476-RA	FBgn0027588	CG14476	-0.127169	0.113172	0.922357	-4.41911	0.142294	-1.78741	0.171835	0	0	0	0	0
ID100003095002080718	CG32369-RA	FBgn0052369	CG32369	-0.127096	0.081093	0.922357	-4.12462	0.111054	-2.28891	0.106063	1	1	1	0	1
ID100003789003001517	CG3927-RA	FBgn0034739	CG3927	-0.127088	0.257004	0.922357	-5.10993	0.252071	-1.00835	0.387565	0	1	0	1	1
ID100003216003001218	CG9453-RC	FBgn0265137	Spn42Da	-0.126996	0.172635	0.922357	-4.78303	0.189575	-1.33979	0.272759	0	0	0	0	1
ID100004442303020519	CG32597-RA	FBgn0040153	l(1)G0469,l(1)G0469	-0.126909	0.177481	0.922357	-4.80638	0.19302	-1.31498	0.28	0	0	0	0	1
ID100003117102111001	CG1605-RA	FBgn0025185	az2	-0.126887	0.0454523	0.887658	-3.60628	0.0592363	-4.28409	0.0233696	0	0	0	0	0
ID100004056801080014	CG30345-RA	FBgn0050345	CG30345	-0.126772	0.14518	0.922357	-4.63537	0.16801	-1.5091	0.228411	0	1	0	1	1
ID100004011000001406	CG3525-RC	FBgn0000536	eas	-0.126762	0.123462	0.922357	-4.49512	0.150331	-1.68645	0.190295	0	1	0	1	1
ID100003266103070911	CG1529-RA	FBgn0031144	CG1529	-0.126748	0.0651472	0.922357	-3.92919	0.0912547	-2.77789	0.0691123	0	0	0	0	0
ID100004254903060916	CG12746-RD	FBgn0037341	CG12746	-0.126585	0.0501862	0.919059	-3.69524	0.067848	-3.73144	0.0335416	0	0	0	0	0
ID100003369901060900	CG6776-RA	FBgn0035904	GstO3	-0.126581	0.105977	0.922357	-4.36146	0.13468	-1.87974	0.156735	0	1	0	1	0
ID100003273302071711	CG8301-RA	FBgn0037717	CG8301	-0.126495	0.190385	0.922357	-4.86521	0.201694	-1.25433	0.298558	0	1	0	1	0
ID100004169500100904	CG7615-RA	FBgn0039694	fig	-0.126477	0.446027	0.945296	-5.51567	0.412538	-0.613166	0.583122	0	1	0	1	1
ID100004419703111810	CG9150-RA	FBgn0031775	CG9150	-0.126368	0.0685171	0.922357	-3.9743	0.0948343	-2.66502	0.0760122	0	0	0	0	0
ID100003461000091700	CG13225-RA	FBgn0026386	Or47a	-0.126368	0.151534	0.922357	-4.67213	0.17214	-1.4682	0.238357	0	0	0	0	0
ID100003978902061602	CG4859-RB	FBgn0035049	Mmp1	-0.126249	0.189739	0.922357	-4.86237	0.200671	-1.25827	0.297314	0	1	0	1	0
ID100003383703070204	CG2139-RB	FBgn0028646	aralar1	-0.126097	0.104294	0.922357	-4.34738	0.132169	-1.90812	0.152408	0	0	0	0	1
ID100004391202051810	CG17052-RA	FBgn0031097	obst-A	-0.126072	0.128667	0.922357	-4.53103	0.153267	-1.64513	0.198494	0	0	0	0	0
ID100003499900110613	CG8615-RA	FBgn0035753	RpL18	-0.125985	0.0753197	0.922357	-4.05883	0.1023	-2.46303	0.0906231	0	0	0	0	0
ID100003174903061616	CG5067-RA	FBgn0262582	cic	-0.125894	0.0666058	0.922357	-3.949	0.0913821	-2.75534	0.0704266	1	1	0	1	1
ID100004433200040018	CG4199-RD	FBgn0025628	CG4199	-0.125804	0.0929289	0.922357	-4.24554	0.120751	-2.08369	0.128549	1	1	0	1	1
ID100004255601041806	CG12758-RB	FBgn0034408	sano	-0.125773	0.0492283	0.911008	-3.67794	0.0640706	-3.92607	0.0294066	0	0	0	0	0
ID100003386402011611	CG12213-RA	FBgn0260742	CG12213	-0.125672	0.112681	0.922357	-4.4153	0.138856	-1.8101	0.167973	0	0	0	0	0
ID100003461200051700	CG13244-RA	FBgn0032577	CG13244	-0.125657	0.13975	0.922357	-4.60255	0.161397	-1.55712	0.217312	1	1	1	0	1
ID100003329701061708	CG5580-RB	FBgn0010575	sbb	-0.125589	0.259521	0.922357	-5.11766	0.250206	-1.00389	0.389398	1	1	0	1	1
ID100004028101070402	CG9755-RC	FBgn0003165	pum	-0.125568	0.264349	0.922357	-5.13224	0.253725	-0.989796	0.395243	1	1	1	0	1
ID100004378701030809	CG8715-RC	FBgn0020279	lig	-0.125513	0.110669	0.922357	-4.3995	0.136756	-1.83558	0.163758	0	1	0	1	0
ID100004017102100500	CG3665-RA	FBgn0000635	Fas2	-0.125365	0.0587292	0.922357	-3.83629	0.0791964	-3.16592	0.0506396	0	0	0	0	0
ID100004287001001203	CG4347-RA	FBgn0035978	UGP	-0.125296	0.0818421	0.922357	-4.1328	0.108234	-2.31527	0.103531	0	1	0	1	1
ID100004119600011800	CG15203-RA	FBgn0030261	CG15203	-0.12528	0.406429	0.940118	-5.45277	0.369296	-0.678482	0.546116	0	0	0	0	0
ID100003457303110717	CG15664-RA	FBgn0085426	Rgk3	-0.125178	0.383442	0.93646	-5.41202	0.348033	-0.719348	0.523899	0	0	0	0	0
ID100003373403080009	CG6966-RA	FBgn0038286	CG6966	-0.125124	0.0405173	0.879275	-3.50307	0.0417272	-5.99723	0.00928477	0	1	0	1	1
ID100004224301071811	CG15897-RA	FBgn0029857	wuho	-0.125119	0.183533	0.922357	-4.83455	0.193597	-1.29257	0.286712	0	0	0	0	1
ID100003906603000514	CG9261-RA	FBgn0015777	nrv2	-0.124872	0.200668	0.922357	-4.90895	0.205589	-1.21477	0.311344	1	1	1	0	1
ID100003211401080301	CG9364-RE	FBgn0003748	Treh	-0.124872	0.0531533	0.921095	-3.7468	0.069041	-3.61732	0.0363158	0	1	0	1	1
ID100003842103071408	CG41099-RB	FBgn0039955	CG41099	-0.124773	0.0992238	0.922357	-4.30346	0.12477	-2.00004	0.13932	0	0	0	0	0
ID100003609103110811	CG13334-RA	FBgn0033856	CG13334	-0.124763	0.160287	0.922357	-4.72008	0.175465	-1.42208	0.250142	0	0	0	0	0
ID100004076100071407	CG13895-RA	FBgn0035158	CG13895	-0.124745	0.119009	0.922357	-4.46309	0.142461	-1.75129	0.178194	1	0	0	0	0
ID100003811400091801	CG14740-RA	FBgn0037988	CG14740	-0.124702	0.242909	0.922357	-5.06489	0.235842	-1.0575	0.367902	0	0	0	0	0
ID100003646801011008	CG17360-RA	FBgn0037949	CG17360	-0.124564	0.112804	0.922357	-4.41626	0.136721	-1.82216	0.165962	0	0	0	0	0
ID100003522503020915	CG16743-RA	FBgn0032322	CG16743	-0.124532	0.0622951	0.922357	-3.88911	0.082572	-3.01634	0.0569244	0	0	0	0	0
ID100004076200051407	CG13896-RA	FBgn0035159	CG13896	-0.124501	0.0458112	0.887658	-3.61334	0.0535962	-4.64589	0.0188012	1	0	0	0	0
ID100003643601050019	CG17283-RA	FBgn0038505	CG17283	-0.124471	0.0558002	0.921095	-3.79041	0.0725527	-3.4312	0.0415018	0	0	0	0	0
ID100004404801080102	CG13014-RA	FBgn0030759	CG13014	-0.124424	0.157241	0.922357	-4.70373	0.172425	-1.44322	0.244665	0	0	0	0	0
ID100004207300100805	CG17009-RA	FBgn0032104	aust	-0.124313	0.407984	0.940281	-5.45541	0.367558	-0.676426	0.547252	0	0	0	0	0
ID100004206102101811	CG16717-RA	FBgn0036028	CG16717	-0.124254	0.0646663	0.922357	-3.92256	0.0852669	-2.91448	0.0617717	0	1	0	1	0
ID100004190003090904	CG3725-RA	FBgn0263006	Ca-P60A	-0.124061	0.220996	0.922357	-4.98832	0.21844	-1.13588	0.33854	0	0	0	0	0
ID100004382800051814	CG16894-RA	FBgn0034483	CG16894	-0.123978	0.179269	0.922357	-4.81481	0.187943	-1.31931	0.27872	0	0	0	0	0
ID100003725601091117	CG6323-RB	FBgn0039465	Tsp97E	-0.123889	0.12876	0.922357	-4.53166	0.148863	-1.66447	0.194608	0	0	0	0	0
ID100004171102020904	CG7639-RA	FBgn0033989	CG7639	-0.123885	0.0879241	0.922357	-4.19648	0.111798	-2.21623	0.113441	0	0	0	0	0
ID100003405801080901	CG10043-RA	FBgn0015803	RtGEF	-0.123672	0.111985	0.922357	-4.40987	0.134181	-1.84336	0.162494	0	0	0	0	0
ID100003251103061207	CG6584-RE	FBgn0037847	SelR	-0.123619	0.0884738	0.922357	-4.20201	0.111818	-2.21106	0.113988	0	0	0	0	0
ID100004228703031308	CG1646-RC	FBgn0039600	CG1646	-0.123513	0.172491	0.922357	-4.78232	0.181918	-1.3579	0.267602	0	0	0	0	0
ID100003815502110815	CG14935-RA	FBgn0032382	Mal-B2	-0.123505	0.200181	0.922357	-4.90694	0.202132	-1.22202	0.308959	0	0	0	0	0
ID100004474600041014	CG7013-RA	FBgn0027095	Manf	-0.123491	0.0731931	0.922357	-4.03327	0.0945729	-2.61156	0.079578	0	1	0	1	1
ID100003721201011614	CG6046-RA	FBgn0024491	Bin1	-0.123442	0.371098	0.935123	-5.3887	0.331887	-0.743879	0.510914	0	0	0	0	0
ID100003624800080017	CG32672-RA	FBgn0052672	Atg8a	-0.123347	0.315447	0.922357	-5.26891	0.286465	-0.861166	0.452476	1	1	1	1	1
ID100003987301061602	CG8182-RB	FBgn0034025	GalNAc-T1	-0.123319	0.145877	0.922357	-4.63949	0.161337	-1.52871	0.223804	0	0	0	0	0
ID100003431802050603	CG8010-RA	FBgn0031008	CG8010	-0.123311	0.141639	0.922357	-4.61412	0.158004	-1.56087	0.216472	0	0	0	0	0
ID100004022103060818	CG8503-RA	FBgn0033917	CG8503	-0.123293	0.117432	0.922357	-4.45144	0.138138	-1.78506	0.17224	0	0	0	0	0
ID100004128600000617	CG4658-RA	FBgn0032170	CG4658	-0.123287	0.144884	0.922357	-4.63362	0.160495	-1.53633	0.222043	0	1	0	1	0
ID100003409403081312	CG10103-RA	FBgn0035715	CG10103	-0.123265	0.108012	0.922357	-4.37817	0.129812	-1.89913	0.153764	0	0	0	0	0
ID100004484101061014	CG13784-RB	FBgn0031897	CG13784	-0.123262	0.114158	0.922357	-4.4267	0.135244	-1.8228	0.165856	0	0	0	0	0
ID100003704602081219	CG17870-RA	FBgn0004907	14-3-3zeta	-0.123176	0.0660594	0.922357	-3.94163	0.0847843	-2.90562	0.0622174	0	0	0	0	1
ID100003336201090804	CG14080-RA	FBgn0036844	Mkp3	-0.123014	0.223385	0.922357	-4.99709	0.217693	-1.13016	0.340601	0	1	0	1	1
ID100004347902071400	CG1845-RA	FBgn0033155	Br140	-0.123	0.161128	0.922357	-4.72454	0.172322	-1.42756	0.248711	0	0	0	0	0
ID100003621502030814	CG7221-RA	FBgn0031972	Wwox	-0.122984	0.0969646	0.922357	-4.28312	0.118964	-2.06759	0.130543	0	0	0	0	1
ID100003956903030111	CG10497-RA	FBgn0010415	Sdc	-0.122882	0.288395	0.922357	-5.20031	0.264663	-0.928594	0.421594	0	0	0	0	0
ID100003677901021101	CG7233-RA	FBgn0085450	Snoo	-0.122802	0.0685715	0.922357	-3.97501	0.0872879	-2.81372	0.067086	0	1	0	1	1
ID100003310400091708	CG12860-RA	FBgn0033954	CG12860	-0.122787	0.21886	0.922357	-4.98039	0.213913	-1.14801	0.334207	0	0	0	0	0
ID100004107703111004	CG31022-RA	FBgn0039776	PH4alphaEFB	-0.122762	0.249376	0.922357	-5.08593	0.235774	-1.04135	0.374254	0	0	0	0	1
ID100004413701111605	CG9031-RA	FBgn0028546	ics	-0.122756	0.109335	0.922357	-4.38886	0.129954	-1.88923	0.155272	0	0	0	0	0
ID100003329401001709	CG5569-RA	FBgn0034919	CG5569	-0.122598	0.323365	0.922357	-5.28758	0.290524	-0.843979	0.460663	0	1	0	1	1
ID100003481703021700	CG13279-RA	FBgn0000406	Cyt-b5-r	-0.122587	0.218244	0.922357	-4.97808	0.213002	-1.15104	0.333133	0	1	0	1	0
ID100003434002081302	CG10367-RA	FBgn0263782	Hmgcr	-0.122563	0.0922103	0.922357	-4.23866	0.113429	-2.16105	0.119458	0	0	0	0	1
ID100004134103101209	CG11999-RA	FBgn0037312	CG11999	-0.122559	0.0651091	0.922357	-3.92867	0.0821106	-2.98522	0.058353	0	0	0	0	0
ID100004349300030215	CG18593-RA	FBgn0036237	viaf	-0.122544	0.203458	0.922357	-4.92038	0.2023	-1.21151	0.312423	0	0	0	0	0
ID100003695102071219	CG8276-RA	FBgn0263144	bin3	-0.122532	0.127299	0.922357	-4.52174	0.144851	-1.69184	0.189254	0	1	0	1	1
ID100003372801080204	CG6933-RC	FBgn0036952	CG6933	-0.122378	0.253165	0.922357	-5.09796	0.237556	-1.03031	0.37866	0	0	0	0	0
ID100003635003080019	CG12379-RA	FBgn0030676	CG12379	-0.122273	0.156568	0.922357	-4.70007	0.167317	-1.46157	0.240013	0	0	0	0	0
ID100003225203091218	CG11624-RB	FBgn0003943	Ubi-p63E	-0.122254	0.141786	0.922357	-4.61502	0.155894	-1.56842	0.214787	0	0	0	0	1
ID100003296101061305	CG32017-RA	FBgn0052017	CG32017	-0.122196	0.0529332	0.921095	-3.74308	0.0619559	-3.9446	0.0290479	0	0	0	0	0
ID100004351202010809	CG18734-RG	FBgn0004598	Fur2	-0.122153	0.111101	0.922357	-4.40292	0.130278	-1.87526	0.157431	0	0	0	0	0
ID100003867703100711	CG4918-RB	FBgn0003274	RpLP2	-0.122149	0.373121	0.935123	-5.3926	0.329621	-0.741148	0.512346	0	1	0	1	0
ID100003614500110019	CG7080-RA	FBgn0038941	CG7080	-0.122117	0.69067	0.981726	-5.76178	0.80364	-0.303911	0.781056	0	0	0	0	0
ID100004297403091203	CG14696-RA	FBgn0037853	CG14696	-0.122116	0.0755012	0.922357	-4.06097	0.0943924	-2.58741	0.0812561	0	1	0	1	1
ID100003386302031611	CG12210-RB	FBgn0003660	Syb	-0.122068	0.307201	0.922357	-5.24881	0.27662	-0.882571	0.44246	0	0	0	0	0
ID100004271502110517	CG31198-RA	FBgn0051198	CG31198	-0.122042	0.139566	0.922357	-4.60141	0.1537	-1.58805	0.21048	0	0	0	0	0
ID100004291501060105	CG4437-RA	FBgn0035977	PGRP-LF	-0.122037	0.0818229	0.922357	-4.13259	0.101444	-2.40598	0.0953605	0	1	0	1	1
ID100004316200040419	CG17754-RA	FBgn0030114	CG17754	-0.121939	0.0974492	0.922357	-4.28753	0.117271	-2.07961	0.129051	0	1	0	1	0
ID100003518701060607	CG1651-RB	FBgn0011747	Ank	-0.121927	0.0879118	0.922357	-4.19635	0.107724	-2.26368	0.108556	0	0	0	0	0
ID100003147301070015	CG31558-RA	FBgn0046875	Obp83g	-0.121853	0.331318	0.925021	-5.30575	0.294631	-0.827157	0.468801	0	0	0	0	0
ID100004477100020108	CG7052-RA	FBgn0041182	Tep2	-0.121809	0.241648	0.922357	-5.0607	0.227878	-1.06907	0.363415	0	1	0	1	1
ID100003798203091517	CG4001-RA	FBgn0003071	Pfk	-0.121733	0.0445323	0.885349	-3.58791	0.0417924	-5.8256	0.0100739	0	0	0	0	1
ID100004031003091406	CG9821-RA	FBgn0037636	CG9821	-0.121729	0.21425	0.922357	-4.96295	0.208137	-1.1697	0.326599	0	1	0	1	1
ID100003557701060116	CG18636-RA	FBgn0032551	CG18636	-0.121718	0.150059	0.922357	-4.66375	0.161171	-1.51042	0.228097	0	0	0	0	0
ID100004030501070818	CG9805-RA	FBgn0037249	eIF3-S10	-0.12164	0.107236	0.922357	-4.37184	0.125764	-1.93442	0.148522	0	0	0	0	0
ID100003290403000201	CG31886-RA	FBgn0032079	CG31886	-0.121616	0.088369	0.922357	-4.20096	0.107545	-2.26166	0.108759	0	0	0	0	0
ID100004226303030612	CG1600-RC	FBgn0033188	Drat	-0.121578	0.0447702	0.885349	-3.5927	0.0419179	-5.80074	0.0101954	0	1	0	1	1
ID100003776200050802	CG2863-RA	FBgn0021874	Nle	-0.121574	0.039692	0.879275	-3.48459	0.0235756	-10.3136	0.00194419	0	0	0	0	0
ID100003420301071303	CG9601-RA	FBgn0037578	CG9601	-0.121424	0.120432	0.922357	-4.47346	0.136822	-1.77491	0.174005	0	1	0	1	0
ID100004086502020919	CG6404-RA	FBgn0027615	CG6404	-0.121357	0.105424	0.922357	-4.35686	0.12353	-1.96482	0.144173	0	0	0	0	0
ID100003800503110704	CG4445-RA	FBgn0027558	pgant3	-0.121235	0.0623619	0.922357	-3.89007	0.0751302	-3.22734	0.0483134	0	0	0	0	0
ID100003822402041801	CG31954-RA	FBgn0051954	CG31954	-0.12123	0.281557	0.922357	-5.18168	0.255259	-0.949861	0.412258	0	0	0	0	0
ID100003398002081317	CG11006-RB	FBgn0262714	Sap130	-0.121136	0.175134	0.922357	-4.79516	0.178642	-1.35618	0.268086	0	1	0	1	0
ID100003945603000101	CG10638-RB	FBgn0036290	CG10638	-0.121124	0.398226	0.938744	-5.43862	0.348206	-0.695703	0.536665	0	0	0	0	0
ID100003857700060510	CG1079-RA	FBgn0026592	Fie	-0.121054	0.191669	0.922357	-4.87082	0.190437	-1.27133	0.293229	0	0	0	0	1
ID100003981503020507	CG8066-RA	FBgn0038243	CG8066	-0.120904	0.310409	0.922357	-5.25671	0.275851	-0.876587	0.44524	0	0	0	0	0
ID100004291103020517	CG4432-RA	FBgn0035976	PGRP-LC	-0.120802	0.117421	0.922357	-4.45135	0.132964	-1.81707	0.166809	0	0	0	0	1
ID100003870403040409	CG5188-RA	FBgn0032247	CG5188	-0.120715	0.0933992	0.922357	-4.25	0.110753	-2.1799	0.11736	0	0	0	0	0
ID100003673803000910	CG6141-RB	FBgn0015756	RpL9	-0.120686	0.40817	0.940281	-5.45573	0.355718	-0.67855	0.546078	0	0	0	0	0
ID100003235002051509	CG5855-RB	FBgn0000339	cni	-0.120499	0.173808	0.922357	-4.78874	0.176265	-1.36725	0.264979	0	1	0	1	0
ID100003569201050615	CG7328-RA	FBgn0036942	CG7328	-0.12046	0.0953577	0.922357	-4.26836	0.112147	-2.14825	0.120907	0	0	0	0	0
ID100003733702030506	CG7737-RA	FBgn0033584	CG7737	-0.120393	0.215314	0.922357	-4.96701	0.20576	-1.17023	0.326416	0	0	0	0	0
ID100004235402011110	CG15658-RA	FBgn0034602	Lapsyn	-0.120375	0.155465	0.922357	-4.69403	0.162392	-1.48252	0.234823	1	1	1	0	1
ID100003331701021600	CG5725-RB	FBgn0011205	fbl	-0.120244	0.244459	0.922357	-5.06999	0.22604	-1.06392	0.365406	0	1	0	1	0
ID100003298301110201	CG14471-RA	FBgn0264959	Src42A	-0.120074	0.078672	0.922357	-4.09764	0.0936607	-2.56402	0.0829236	1	0	0	0	0
ID100003846302071604	CG6757-RA	FBgn0040475	SH3PX1	-0.120012	0.074138	0.922357	-4.04472	0.0881285	-2.72357	0.0723315	0	0	0	0	0
ID100004306200010002	CG7841-RA	FBgn0036502	CG7841	-0.120004	0.105981	0.922357	-4.36149	0.121206	-1.98017	0.142035	0	1	0	1	1
ID100004419301071300	CG9144-RA	FBgn0031773	Fbw5	-0.119942	0.121912	0.922357	-4.48412	0.134958	-1.77746	0.17356	0	0	0	0	0
ID100003482901020305	CG13419-RA	FBgn0038901	burs	-0.119933	0.57289	0.968377	-5.66861	0.545347	-0.439841	0.689811	0	0	0	0	0
ID100004233800091110	CG15618-RA	FBgn0031077	CG15618	-0.11993	0.245417	0.922357	-5.07312	0.225944	-1.06159	0.36631	1	0	0	0	0
ID100004086000001407	CG6393-RC	FBgn0265192	Snp	-0.119859	0.0582903	0.922357	-3.82956	0.0653366	-3.66897	0.0350253	0	0	0	0	0
ID100003680703060512	CG8039-RA	FBgn0037608	mRpL19	-0.119856	0.0535786	0.921095	-3.75396	0.0568469	-4.21679	0.024373	0	1	0	1	0
ID100003372901060204	CG6936-RA	FBgn0023000	mth	-0.119854	0.0831157	0.922357	-4.14653	0.0981859	-2.44137	0.0923871	0	0	0	0	0
ID100004465200011014	CG32491-RK	FBgn0002781	mod(mdg4),mod(mdg4)	-0.11983	0.283281	0.922357	-5.18643	0.25284	-0.947876	0.413122	0	0	0	0	1
ID100004294401081507	CG4495-RA	FBgn0031893	CG4495	-0.119756	0.133133	0.922357	-4.56062	0.14375	-1.66617	0.194269	0	0	0	0	0
ID100003253503061718	CG6627-RA	FBgn0027453	Dnz1	-0.11975	0.08701	0.922357	-4.18721	0.102155	-2.34447	0.100811	0	0	0	0	0
ID100004501000051504	CG4193-RA	FBgn0011761	dhd	-0.119609	0.289084	0.922357	-5.20215	0.256485	-0.932675	0.419788	0	0	0	0	0
ID100003478800000513	CG14691-RB	FBgn0037829	CG14691	-0.119586	0.142982	0.922357	-4.62225	0.15115	-1.58235	0.211721	0	0	0	0	0
ID100003334401080604	CG5910-RA	FBgn0036993	CG5910	-0.119508	0.0687274	0.922357	-3.97704	0.0800408	-2.98618	0.0583082	0	0	0	0	0
ID100004354600041412	CG17746-RA	FBgn0035425	CG17746	-0.119494	0.139755	0.922357	-4.60258	0.148438	-1.61003	0.205772	0	1	0	1	1
ID100003911103061613	CG9342-RA	FBgn0032904	Mtp	-0.119396	0.0975302	0.922357	-4.28826	0.112004	-2.13199	0.12278	0	0	0	0	0
ID100004025901020500	CG8583-RA	FBgn0035771	sec63	-0.119332	0.0748483	0.922357	-4.05323	0.0874686	-2.72857	0.0720275	0	1	0	1	0
ID100004528203011606	CG9591-RA	FBgn0038168	omd	-0.119296	0.235762	0.922357	-5.04084	0.217567	-1.09664	0.352939	1	1	0	1	1
ID100004419501031300	CG9148-RA	FBgn0025682	scf	-0.119262	0.117414	0.922357	-4.4513	0.129715	-1.83882	0.16323	0	0	0	0	1
ID100003592702020208	CG31426-RA	FBgn0041588	ligatin	-0.119206	0.220258	0.922357	-4.98559	0.20644	-1.15487	0.331783	0	0	0	0	0
ID100004338503031006	CG11843-RA	FBgn0039630	CG11843	-0.119194	0.24762	0.922357	-5.08028	0.225679	-1.05632	0.368364	0	1	0	1	0
ID100004072303110203	CG12131-RA	FBgn0027619	Adam	-0.119183	0.136488	0.922357	-4.58215	0.145199	-1.64165	0.199202	0	1	0	1	0
ID100004030401090818	CG9802-RB	FBgn0015615	Cap	-0.119141	0.151131	0.922357	-4.66984	0.156442	-1.52313	0.225105	0	0	0	0	0
ID100004007502110500	CG3870-RA	FBgn0015372	RabX1	-0.119138	0.0547763	0.921095	-3.77379	0.0571318	-4.17064	0.0250935	0	0	0	0	0
ID100004200200080905	CG14629-RA	FBgn0040398	CG14629	-0.119004	0.211936	0.922357	-4.95403	0.20011	-1.18939	0.319844	0	1	0	1	1
ID100004506702110309	CG4591-RA	FBgn0037848	Tsp86D	-0.118891	0.203352	0.922357	-4.91995	0.193796	-1.22697	0.307342	0	0	0	0	0
ID100003205602041513	CG5315-RA	FBgn0038984	CG5315	-0.118838	0.242887	0.922357	-5.06481	0.221458	-1.07323	0.361816	0	0	0	0	0
ID100003989101070100	CG15278-RA	FBgn0032554	CG15278	-0.118796	0.141171	0.922357	-4.61127	0.148046	-1.60486	0.206867	0	0	0	0	0
ID100004439302020803	CG4320-RA	FBgn0029840	raptor	-0.118723	0.251358	0.922357	-5.09225	0.227145	-1.04535	0.37267	0	0	0	0	0
ID100003645701111808	CG1732-RA	FBgn0039915	CG1732	-0.118715	0.171206	0.922357	-4.77601	0.17041	-1.39328	0.257821	0	0	0	0	0
ID100003271800011701	CG8277-RA	FBgn0035823	eIF4E-5	-0.118671	0.478523	0.950803	-5.56126	0.418246	-0.567471	0.610084	0	0	0	0	0
ID100003288002001305	CG5772-RA	FBgn0028675	Sur	-0.11862	0.261424	0.922357	-5.12344	0.234006	-1.01382	0.385327	0	0	0	0	0
ID100004091002080700	CG6493-RA	FBgn0034246	Dcr-2	-0.118585	0.103833	0.922357	-4.34348	0.116229	-2.04055	0.133976	0	0	0	0	0
ID100003148403090015	CG3161-RC	FBgn0262736	Vha16-1	-0.118568	0.181596	0.922357	-4.82565	0.177591	-1.33529	0.274058	0	1	0	1	0
ID100003225003011513	CG11621-RA	FBgn0015278	Pi3K68D	-0.118522	0.108386	0.922357	-4.38121	0.120242	-1.97139	0.143252	0	0	0	0	0
ID100004051400081809	CG14838-RA	FBgn0035799	CG14838	-0.118479	0.147348	0.922357	-4.64811	0.152128	-1.55763	0.217197	0	0	0	0	0
ID100003366803081202	CG6578-RA	FBgn0004959	phm	-0.118339	0.265508	0.922357	-5.13569	0.236187	-1.00208	0.390144	0	0	0	0	0
ID100003712603041614	CG8351-RA	FBgn0037632	Tcp-1eta	-0.118326	0.248822	0.922357	-5.08415	0.224363	-1.05477	0.368969	0	1	0	1	0
ID100003250801001719	CG6582-RA	FBgn0027885	Aac11	-0.118307	0.279845	0.922357	-5.17693	0.246344	-0.960499	0.40766	0	0	0	0	0
ID100003525701101201	CG16826-RA	FBgn0032505	CG16826	-0.118257	0.169061	0.922357	-4.76534	0.167829	-1.40925	0.253532	0	0	0	0	0
ID100003440400000603	CG12045-RA	FBgn0039805	Cpr100A	-0.118179	0.131865	0.922357	-4.55233	0.139365	-1.69597	0.188462	0	0	0	0	0
ID100004263101110916	CG11420-RA	FBgn0000826	png	-0.117907	0.129691	0.922357	-4.53792	0.13703	-1.7209	0.183753	0	0	0	0	0
ID100004188801090904	CG3495-RA	FBgn0034794	Gmer	-0.117906	0.12562	0.922357	-4.5102	0.133705	-1.76366	0.175985	0	0	0	0	0
ID100004146203091105	CG2224-RA	FBgn0039773	CG2224	-0.1178	0.0434531	0.885249	-3.56588	0.0196302	-12.0019	0.00124442	0	0	0	0	1
ID100004040100071619	CG10226-RA	FBgn0035695	CG10226	-0.117767	0.238797	0.922357	-5.05115	0.21595	-1.09069	0.355177	0	0	0	0	0
ID100003564501021707	CG1906-RB	FBgn0086361	alph	-0.117672	0.123597	0.922357	-4.49608	0.131534	-1.78923	0.171522	0	0	0	0	0
ID100003429800090012	CG7967-RA	FBgn0035251	CG7967	-0.1176	0.122866	0.922357	-4.49091	0.130772	-1.79856	0.169926	0	0	0	0	0
ID100004106701071004	CG31012-RB	FBgn0027598	cindr	-0.117591	0.0834623	0.922357	-4.15023	0.0935728	-2.51335	0.0866816	0	1	0	1	1
ID100003949001040408	CG10695-RA	FBgn0029878	Pat1	-0.117515	0.0720837	0.922357	-4.01964	0.0797799	-2.94598	0.0602192	0	1	0	0	0
ID100004000702030402	CG3724-RA	FBgn0004654	Pgd	-0.117325	0.145905	0.922357	-4.63966	0.148514	-1.57998	0.212238	1	1	1	1	1
ID100004060103020410	CG30413-RA	FBgn0050413	CG30413	-0.117305	0.194147	0.922357	-4.88152	0.183637	-1.27757	0.291297	0	0	0	0	0
ID100004307602090419	CG8201-RA	FBgn0260934	par-1	-0.117248	0.126075	0.922357	-4.51335	0.132666	-1.76757	0.175294	0	1	0	1	0
ID100004313600091515	CG9836-RA	FBgn0037637	CG9836	-0.117247	0.372639	0.935123	-5.39167	0.314012	-0.746769	0.509401	0	1	0	1	1
ID100004024503061505	CG8552-RA	FBgn0031990	CG8552	-0.117228	0.259114	0.922357	-5.11642	0.228832	-1.02458	0.380962	0	1	0	1	0
ID100003506002091114	CG9003-RA	FBgn0033639	CG9003	-0.117134	0.0767552	0.922357	-4.07566	0.0847521	-2.76416	0.0699089	0	1	0	1	1
ID100003916103030514	CG33208-RF	FBgn0053208	Mical	-0.11711	0.260958	0.922357	-5.12203	0.229826	-1.01912	0.383172	0	0	0	0	0
ID100003169402081311	CG30437-RC	FBgn0259247	laccase2	-0.116956	0.100441	0.922357	-4.31422	0.109538	-2.13546	0.122377	0	0	0	0	0
ID100004455601010005	CG7021-RA	FBgn0013949	Ela	-0.116953	0.341785	0.92722	-5.32882	0.288577	-0.810551	0.476955	0	0	0	0	0
ID100004412001091417	CG9000-RA	FBgn0034176	ste24a	-0.116924	0.125116	0.922357	-4.50671	0.131179	-1.78267	0.172655	0	1	0	1	0
ID100003160900111615	CG11811-RA	FBgn0036099	CG11811	-0.116819	0.252762	0.922357	-5.09669	0.223344	-1.04609	0.37238	0	1	0	1	1
ID100003699702111503	CG8509-RA	FBgn0030696	CG8509	-0.116793	0.0972749	0.922357	-4.28595	0.106133	-2.20088	0.115077	1	1	1	1	1
ID100003968502110614	CG6340-RA	FBgn0030648	CG6340	-0.116564	0.173563	0.922357	-4.78755	0.167304	-1.39344	0.257779	0	1	0	1	0
ID100003721803011108	CG6084-RB	FBgn0086254	CG6084	-0.11653	0.309144	0.922357	-5.25361	0.262806	-0.886815	0.440498	0	1	0	1	1
ID100004279800000003	CG13493-RA	FBgn0034667	comr	-0.116528	0.270613	0.922357	-5.15068	0.235124	-0.991205	0.394655	0	0	0	0	0
ID100004120302111800	CG15216-RA	FBgn0261802	CG42748	-0.11637	0.128211	0.922357	-4.52795	0.132511	-1.75639	0.177279	0	0	0	0	0
ID100003381203091212	CG2083-RA	FBgn0263392	CG43444	-0.116129	0.0906383	0.922357	-4.22343	0.0979912	-2.37019	0.0984874	0	1	0	1	1
ID100004446103100119	CG32676-RA	FBgn0052676	CG32676	-0.116119	0.143863	0.922357	-4.62753	0.14431	-1.60929	0.205927	1	1	1	1	1
ID100004392300061814	CG7556-RA	FBgn0030990	CG7556	-0.11599	0.06893	0.922357	-3.97967	0.0717761	-3.23198	0.0481431	1	1	1	0	0
ID100003831501021408	CG13952-RA	FBgn0259234	Camta	-0.115812	0.160943	0.922357	-4.72356	0.156447	-1.48052	0.235311	0	1	0	1	1
ID100003918503031315	CG33260-RA	FBgn0053260	CG33260	-0.115713	0.07332	0.922357	-4.03482	0.0770403	-3.00397	0.0574866	1	0	0	0	1
ID100003877903110510	CG33482-RA	FBgn0261571	CG42685	-0.1157	0.108896	0.922357	-4.38533	0.114601	-2.01918	0.136765	0	0	0	0	0
ID100003588400041115	CG31175-RA	FBgn0260003	Dys	-0.115643	0.262052	0.922357	-5.12535	0.226834	-1.01962	0.382967	0	0	0	0	0
ID100003311502111708	CG1287-RA	FBgn0037506	CG1287	-0.115633	0.307766	0.922357	-5.25021	0.25931	-0.891852	0.438179	0	1	0	1	1
ID100004256503101806	CG12775-RA	FBgn0032987	RpL21	-0.115624	0.275209	0.922357	-5.16389	0.236001	-0.979862	0.399413	0	0	0	0	0
ID100004175203041609	CG4399-RB	FBgn0261954	east	-0.115612	0.0578315	0.922357	-3.82248	0.0526252	-4.39378	0.0218457	0	0	0	0	0
ID100003464802050305	CG13316-RA	FBgn0023215	Mnt	-0.115571	0.0715965	0.922357	-4.01358	0.0744009	-3.10671	0.0530174	1	1	1	1	1
ID100004170402040909	CG7628-RA	FBgn0260795	CG42575	-0.115556	0.0543904	0.921095	-3.76745	0.045255	-5.10687	0.014524	0	0	0	0	0
ID100004446303060119	CG3267-RA	FBgn0042083	CG3267	-0.115548	0.0860451	0.922357	-4.17731	0.0917829	-2.51786	0.0863391	0	0	0	0	0
ID100003866701060711	CG4852-RA	FBgn0029121	Sras	-0.115541	0.108932	0.922357	-4.38562	0.114284	-2.022	0.136393	0	0	0	0	0
ID100003440702060012	CG12127-RA	FBgn0000077	amx	-0.115515	0.100707	0.922357	-4.31654	0.106621	-2.16683	0.11881	0	1	0	1	0
ID100004329901060106	CG8893-RA	FBgn0001092	Gapdh2	-0.115415	0.133761	0.922357	-4.5647	0.134885	-1.71131	0.185548	0	0	0	0	0
ID100003814800010815	CG1487-RA	FBgn0040206	krz	-0.115284	0.0630944	0.922357	-3.90053	0.0610395	-3.77735	0.0325022	0	0	0	0	0
ID100003921203090907	CG33317-RA	FBgn0053317	CR33317	-0.11517	0.131233	0.922357	-4.54817	0.132331	-1.74064	0.180119	0	0	0	0	0
ID100004103703060304	CR41110-RA	FBgn0000719	fog	-0.115163	0.0647528	0.922357	-3.92375	0.0633803	-3.63402	0.035892	0	0	0	0	0
ID100003531601010602	CG4022-RA	FBgn0035986	CG4022	-0.115085	0.0528559	0.921095	-3.74177	0.0398638	-5.77389	0.0103288	0	0	0	0	0
ID100004141303101500	CG12128-RA	FBgn0033473	CG12128	-0.115001	0.107149	0.922357	-4.37113	0.111483	-2.06312	0.131103	0	1	0	1	1
ID100003077300030008	CG17082-RB	FBgn0039994	CG17082	-0.114979	0.128309	0.922357	-4.52862	0.129552	-1.77502	0.173987	0	0	0	0	0
ID100004035201090500	CG9918-RC	FBgn0038201	Pk1r	-0.114965	0.0583293	0.922357	-3.83016	0.0515848	-4.45731	0.0210217	1	0	0	0	1
ID100004239000000606	CG31439-RA	FBgn0051439	Muc96D	-0.114916	0.101061	0.922357	-4.31964	0.105627	-2.17588	0.117803	0	0	0	0	0
ID100003149701070213	CG31636-RA	FBgn0051636	CG31636	-0.114783	0.156153	0.922357	-4.6978	0.150618	-1.52415	0.224865	0	0	0	0	0
ID100004126600041414	CG4122-RC	FBgn0004648	svr	-0.114658	0.28032	0.922357	-5.17825	0.237045	-0.967391	0.404707	0	1	0	1	1
ID100003193000050004	CG3299-RA	FBgn0004397	Vinc	-0.114507	0.222287	0.922357	-4.99308	0.196569	-1.16506	0.328211	1	1	1	0	1
ID100004299201090517	CG15032-RA	FBgn0261703	gce	-0.114504	0.474468	0.950695	-5.55585	0.397957	-0.575458	0.605309	0	0	0	0	1
ID100003272702071701	CG8290-RB	FBgn0026573	CG8290	-0.114445	0.0781744	0.922357	-4.09199	0.0800804	-2.85825	0.0646699	0	0	0	0	0
ID100003225103111218	CG11622-RA	FBgn0026056	Rlip	-0.114397	0.588458	0.973984	-5.68326	0.542514	-0.42173	0.701618	0	1	0	1	0
ID100003509100060607	CG17227-RB	FBgn0038035	lig3	-0.114376	0.0701385	0.922357	-3.99521	0.0693351	-3.29923	0.0457597	0	0	0	0	0
ID100003836101070609	CG40452-RA	FBgn0011288	Snap25	-0.114338	0.144627	0.922357	-4.63209	0.140967	-1.6222	0.203214	0	0	0	0	0
ID100003777002010516	CG2903-RA	FBgn0031450	Hrs	-0.11432	0.18461	0.922357	-4.83945	0.170045	-1.34458	0.271386	0	1	0	1	0
ID100003425700071805	CG7893-RB	FBgn0040068	Vav	-0.114207	0.176314	0.922357	-4.80082	0.163924	-1.39341	0.257786	0	0	0	0	0
ID100004340301030007	CG11880-RB	FBgn0039637	CG11880	-0.114119	0.126592	0.922357	-4.5169	0.126258	-1.80771	0.168376	0	1	0	1	1
ID100003440100060603	CG12015-RA	FBgn0035155	RabX6	-0.114002	0.141911	0.922357	-4.61578	0.138137	-1.65057	0.197392	0	1	0	1	0
ID100003990103110100	CG15296-RA	FBgn0030215	CG15296	-0.113982	0.134303	0.922357	-4.56819	0.132155	-1.72497	0.182997	0	0	0	0	0
ID100003988603041602	CG8205-RE	FBgn0023441	fus	-0.113933	0.111774	0.922357	-4.40822	0.113262	-2.01184	0.137738	0	0	0	0	0
ID100003713401001219	CG8602-RA	FBgn0035763	CG8602	-0.113889	0.176552	0.922357	-4.80195	0.163366	-1.39428	0.25755	0	0	0	0	0
ID100004471600040505	CG6964-RD	FBgn0010825	Gug	-0.113848	0.241863	0.922357	-5.06142	0.208349	-1.09286	0.35436	0	0	0	0	0
ID100003113801051215	CG4041-RA	FBgn0029736	CG4041	-0.11384	0.11898	0.922357	-4.46288	0.119301	-1.90845	0.152359	0	0	0	0	1
ID100003580402090811	CG4944-RA	FBgn0026084	cib	-0.113741	0.185353	0.922357	-4.84282	0.16923	-1.34422	0.271488	1	1	0	1	1
ID100004241100061318	CG3194-RA	FBgn0033087	Hsepi	-0.113711	0.0679262	0.922357	-3.96656	0.0643134	-3.53615	0.0384696	0	1	0	1	1
ID100003584100071715	CG5005-RA	FBgn0022740	HLH54F	-0.113709	0.213711	0.922357	-4.96088	0.188763	-1.20478	0.314662	0	1	0	1	0
ID100003693102111614	CG8205-RA	FBgn0023441	fus	-0.113666	0.449681	0.945296	-5.52105	0.370086	-0.614265	0.582484	0	0	0	0	0
ID100003916403090504	CG33214-RA	FBgn0264561	Glg1	-0.113579	0.176095	0.922357	-4.79977	0.16233	-1.39935	0.256181	0	0	0	0	0
ID100004086902061407	CG6409-RA	FBgn0036106	CG6409	-0.113516	0.194726	0.922357	-4.884	0.175235	-1.29559	0.285798	0	0	0	0	0
ID100004409501101300	CG13163-RA	FBgn0033712	CG13163	-0.11345	0.13344	0.922357	-4.56262	0.130289	-1.74151	0.179962	0	0	0	0	0
ID100003280402080201	CG5629-RB	FBgn0261285	Ppcs	-0.113443	0.101153	0.922357	-4.32044	0.102397	-2.21575	0.113492	0	0	0	0	0
ID100003257101060115	CG6688-RA	FBgn0039038	CG6688	-0.113386	0.154255	0.922357	-4.68736	0.146081	-1.55237	0.218383	0	0	0	0	0
ID100004520101061504	CG14243-RA	FBgn0039444	TwdlD	-0.113244	0.389551	0.937849	-5.42318	0.315231	-0.71848	0.524364	0	0	0	0	0
ID100003328503060316	CG5486-RA	FBgn0016756	Ubp64E	-0.113211	0.165122	0.922357	-4.74535	0.153638	-1.47374	0.236982	0	1	0	1	0
ID100003350302031804	CG11027-RA	FBgn0013749	Arf102F	-0.113109	0.415466	0.942452	-5.4679	0.336795	-0.671681	0.549884	0	0	0	0	0
ID100003181903101703	CG5201-RA	FBgn0020493	Dad	-0.113035	0.11577	0.922357	-4.43898	0.114753	-1.97006	0.143439	0	1	0	1	1
ID100003221601090004	CG11533-RA	FBgn0039908	Asator	-0.113024	0.0956566	0.922357	-4.27112	0.0960423	-2.35363	0.0999762	0	0	0	0	0
ID100003695402011219	CG8297-RA	FBgn0034050	CG8297	-0.113019	0.180799	0.922357	-4.82195	0.164363	-1.37524	0.262761	0	1	0	1	1
ID100004099901100611	CR32078-RA	FBgn0260795	CG42575	-0.112943	0.408365	0.940281	-5.45606	0.330077	-0.684342	0.542886	0	0	0	0	0
ID100003371803041212	CG6879-RA	FBgn0259233	CG42331	-0.112928	0.320566	0.922357	-5.28105	0.26102	-0.865283	0.450534	0	1	0	1	1
ID100004025101061816	CG8566-RD	FBgn0034155	unc-104	-0.112925	0.127201	0.922357	-4.52108	0.124101	-1.81989	0.166339	0	0	0	0	0
ID100003520103020607	CG16705-RA	FBgn0039102	SPE	-0.112818	0.105148	0.922357	-4.35455	0.104745	-2.15414	0.120238	0	0	0	0	0
ID100004334103061515	CG8983-RA	FBgn0033663	ERp60	-0.112817	0.168295	0.922357	-4.76149	0.155025	-1.45547	0.241548	0	0	0	0	0
ID100003600901060208	CG32843-RA	FBgn0052843	Dh31-R1	-0.112708	0.269927	0.922357	-5.14869	0.224675	-1.0033	0.389639	0	0	0	0	0
ID100004402001041814	CG12876-RA	FBgn0086346	ALiX	-0.112652	0.0881461	0.922357	-4.19872	0.0872924	-2.58103	0.0817068	0	0	0	0	0
ID100004091902020611	CG6512-RA	FBgn0036702	CG6512	-0.112631	0.0751451	0.922357	-4.05676	0.0716491	-3.14397	0.0515052	0	0	0	0	0
ID100003609403050811	CG13425-RD	FBgn0015907	bl	-0.112462	0.189022	0.922357	-4.85921	0.168812	-1.3324	0.274896	0	0	0	0	0
ID100003269900030201	CG8231-RA	FBgn0027329	Tcp-1zeta	-0.11239	0.341885	0.92722	-5.32903	0.275187	-0.816828	0.473858	0	0	0	0	0
ID100003813102111408	CG14798-RA	FBgn0029588	CG14798	-0.112298	0.205564	0.922357	-4.92889	0.179809	-1.24908	0.300222	0	0	0	0	0
ID100003911403001613	CG9354-RA	FBgn0037686	RpL34b	-0.112244	0.186201	0.922357	-4.84664	0.166342	-1.34956	0.269964	0	0	0	0	1
ID100003686103071306	CG3136-RA	FBgn0033010	Atf6	-0.112168	0.0759322	0.922357	-4.06605	0.0714812	-3.1384	0.0517275	0	0	0	0	0
ID100003694902111219	CG8271-RA	FBgn0033657	Sln	-0.112163	0.358757	0.932305	-5.36429	0.287311	-0.78078	0.491877	0	0	0	0	0
ID100003323802041508	CG33206-RA	FBgn0027287	Gmap	-0.112102	0.166692	0.922357	-4.75338	0.152239	-1.47272	0.237236	1	1	1	1	1
ID100003588200081115	CG31159-RA	FBgn0051159	EF-G2	-0.112041	0.0597143	0.922357	-3.8512	0.0446345	-5.02039	0.0152216	0	0	0	0	0
ID100003716001081117	CG9248-RA	FBgn0032923	CG9248	-0.112001	0.163466	0.922357	-4.73679	0.149682	-1.49652	0.231421	0	0	0	0	0
ID100004493801051014	CG32138-RA	FBgn0052138	CG32138	-0.111932	0.175479	0.922357	-4.79682	0.158103	-1.41594	0.251759	0	1	0	1	1
ID100003424102031319	CG7867-RA	FBgn0013718	nuf	-0.111907	0.145725	0.922357	-4.63859	0.136352	-1.64144	0.199245	0	0	0	0	1
ID100003869001080409	CG5084-RA	FBgn0034288	CG5084	-0.111901	0.202812	0.922357	-4.91775	0.17698	-1.26456	0.295338	0	0	0	0	0
ID100003980503100100	CG8048-RA	FBgn0262511	Vha44	-0.111896	0.0886022	0.922357	-4.20329	0.0859714	-2.60311	0.0801604	0	0	0	0	0
ID100003507902071201	CG9100-RA	FBgn0031882	Rab30	-0.111865	0.131599	0.922357	-4.55058	0.125272	-1.78596	0.172085	0	1	0	1	0
ID100003130500060213	CG30021-RA	FBgn0050021	metro	-0.111834	0.46368	0.946477	-5.54106	0.376938	-0.593382	0.594689	0	0	0	0	0
ID100003746402000608	CG11000-RA	FBgn0263353	CG11000	-0.111833	0.202444	0.922357	-4.91625	0.176568	-1.26675	0.294655	0	0	0	0	0
ID100003240002011812	CG5958-RA	FBgn0031913	CG5958	-0.111833	0.19635	0.922357	-4.8909	0.17239	-1.29744	0.285239	0	1	0	1	1
ID100004436200040005	CG4247-RA	FBgn0038307	mRpS10	-0.11177	0.102494	0.922357	-4.33205	0.0998374	-2.23904	0.11106	0	0	0	0	0
ID100004025301021816	CG8569-RA	FBgn0033752	CG8569	-0.111723	0.176651	0.922357	-4.80243	0.158446	-1.41024	0.25327	0	0	0	0	0
ID100004369201000809	CG7377-RA	FBgn0036176	CG7377	-0.111676	0.159324	0.922357	-4.71495	0.145933	-1.53051	0.223386	0	0	0	0	0
ID100003452201051302	CG15437-RA	FBgn0027609	morgue	-0.111589	0.116708	0.922357	-4.44603	0.112296	-1.9874	0.141039	0	0	0	0	0
ID100003677601081101	CG7207-RA	FBgn0027569	cert	-0.111558	0.181713	0.922357	-4.82619	0.161611	-1.38057	0.26129	0	0	0	0	0
ID100004175503100601	CG4567-RA	FBgn0263133	ico	-0.111551	0.059535	0.922357	-3.8485	0.0424482	-5.25587	0.0134168	0	0	0	0	0
ID100004340101070007	CG11877-RA	FBgn0039636	Atg14	-0.111548	0.101416	0.922357	-4.32273	0.0982868	-2.26985	0.10794	0	1	0	1	1
ID100003487203000217	CG1363-RA	FBgn0004133	blow	-0.11147	0.163351	0.922357	-4.73619	0.148383	-1.50246	0.229993	0	0	0	0	1
ID100003810502031706	CG14671-RA	FBgn0037340	CG14671	-0.111458	0.296008	0.922357	-5.22041	0.239404	-0.931132	0.42047	0	0	0	0	0
ID100004519401081419	CG14206-RB	FBgn0261593	RpS10b	-0.111458	0.479473	0.951544	-5.56252	0.391404	-0.569531	0.60885	0	0	0	0	0
ID100003330403041709	CG5629-RA	FBgn0261285	Ppcs	-0.111387	0.208358	0.922357	-4.94003	0.179528	-1.24089	0.30284	0	0	0	0	0
ID100003640603040814	CG1271-RB	FBgn0035392	CG1271	-0.111374	0.221156	0.922357	-4.98891	0.188163	-1.1838	0.321747	0	1	0	1	1
ID100003629500100814	CG33080-RA	FBgn0053080	CG33080	-0.111364	0.328601	0.923871	-5.29961	0.262368	-0.84891	0.458301	0	1	0	1	1
ID100003358500061804	CG18405-RA	FBgn0011259	Sema-1a	-0.111357	0.0819556	0.922357	-4.13403	0.076991	-2.89274	0.0628728	0	1	0	1	1
ID100003529903110613	CG40188-RB	FBgn0058188	CG40188	-0.111339	0.255518	0.922357	-5.10532	0.211278	-1.05396	0.369287	0	0	0	0	0
ID100003427300110717	CG7922-RA	FBgn0038889	CG7922	-0.111332	0.0628453	0.922357	-3.89698	0.0485261	-4.58854	0.0194429	0	0	0	0	0
ID100003431602090603	CG8004-RA	FBgn0036920	CG8004	-0.11125	0.062785	0.922357	-3.89612	0.048129	-4.62298	0.0190543	0	0	0	0	1
ID100004351600050518	CG18766-RA	FBgn0042111	CG18766	-0.111206	0.110453	0.922357	-4.39779	0.105906	-2.10008	0.126555	1	0	0	0	0
ID100003954503031717	CG10428-RA	FBgn0032724	CG10428	-0.11115	0.321095	0.922357	-5.28229	0.256321	-0.867275	0.449597	0	0	0	0	0
ID100004023401041505	CG8538-RA	FBgn0038223	Afti	-0.111137	0.0662591	0.922357	-3.94433	0.0541097	-4.10784	0.0261186	0	0	0	0	0
ID100003717901061503	CG9748-RA	FBgn0263231	bel	-0.111136	0.281579	0.922357	-5.18174	0.228525	-0.972641	0.40247	0	1	0	1	0
ID100004253901020916	CG12717-RA	FBgn0030420	CG12717	-0.111121	0.0568566	0.921441	-3.80723	0.0340764	-6.52185	0.00732437	0	1	0	1	1
ID100003275402010319	CG8339-RA	FBgn0020251	sfl	-0.111111	0.11312	0.922357	-4.4187	0.108068	-2.05632	0.131961	0	0	0	0	0
ID100003281600081711	CG5654-RA	FBgn0022959	yps	-0.111098	0.184208	0.922357	-4.83763	0.162275	-1.36926	0.264418	0	0	0	0	0
ID100003855600000306	CG10750-RA	FBgn0032769	CG10750	-0.111076	0.105581	0.922357	-4.35816	0.101138	-2.19652	0.115548	0	0	0	0	0
ID100004331003080106	CG8920-RC	FBgn0027529	CG8920	-0.111062	0.0780152	0.922357	-4.09017	0.0712899	-3.11579	0.0526438	0	1	0	1	1
ID100003784702020211	CG11606-RA	FBgn0022246	Rpp30	-0.111053	0.163993	0.922357	-4.73953	0.147888	-1.50185	0.23014	1	1	1	0	0
ID100004097001081004	CR17875-RA	FBgn0038034	Cyp9f3Psi	-0.110988	0.120003	0.922357	-4.47035	0.113745	-1.95153	0.146055	0	0	0	0	0
ID100004320002001316	CG2857-RA	FBgn0035078	Tpc2	-0.110969	0.228478	0.922357	-5.01543	0.192103	-1.15531	0.331628	0	0	0	0	0
ID100004219901110417	CG15745-RA	FBgn0030469	CG15745	-0.110968	0.160182	0.922357	-4.71952	0.144935	-1.53128	0.223209	0	0	0	0	0
ID100004390902111810	CG17049-RA	FBgn0263774	CG43691	-0.110716	0.349362	0.928033	-5.34494	0.275784	-0.802916	0.480745	0	0	0	0	0
ID100003952203011116	CG10379-RA	FBgn0015513	mbc	-0.11071	0.24311	0.922357	-5.06555	0.201296	-1.09997	0.351696	0	1	0	1	1
ID100004134803080302	CG12008-RC	FBgn0004167	kst	-0.110702	0.234377	0.922357	-5.03608	0.195406	-1.13304	0.33956	0	1	0	1	0
ID100003817902100609	CG31690-RB	FBgn0051690	CG31690	-0.110673	0.0589828	0.922357	-3.84015	0.0376963	-5.87184	0.00985289	0	0	0	0	0
ID100003649503070812	CG17443-RA	FBgn0087011	CG41520	-0.110584	0.175611	0.922357	-4.79745	0.155065	-1.42629	0.249041	0	0	0	0	0
ID100003906403040514	CG9258-RA	FBgn0015776	nrv1	-0.110571	0.163316	0.922357	-4.73601	0.146289	-1.51168	0.2278	1	1	1	0	1
ID100003276002011205	CG8355-RC	FBgn0264089	sli	-0.110516	0.118137	0.922357	-4.45667	0.11107	-1.99003	0.14068	0	1	0	1	1
ID100004137801080617	CG12052-RW	FBgn0005630	lola	-0.110467	0.142634	0.922357	-4.62015	0.130725	-1.69008	0.189594	1	1	1	1	1
ID100004388200051501	CG16992-RA	FBgn0035789	mthl6	-0.110433	0.239057	0.922357	-5.05203	0.197874	-1.11619	0.345689	0	0	0	0	0
ID100003508702031112	CG9160-RA	FBgn0011361	mtacp1	-0.110403	0.16847	0.922357	-4.76237	0.149592	-1.47605	0.236412	0	1	0	1	0
ID100004031703070818	CG9841-RA	FBgn0034627	EfSec	-0.110368	0.114651	0.922357	-4.43048	0.107702	-2.04951	0.132826	0	0	0	0	0
ID100003587402001019	CG3109-RA	FBgn0023519	mRpL16	-0.110341	0.0686153	0.922357	-3.97558	0.0555977	-3.96928	0.0285787	0	1	0	1	0
ID100004380301070518	CG8745-RA	FBgn0036381	CG8745	-0.110341	0.140385	0.922357	-4.60645	0.128708	-1.7146	0.18493	0	1	0	1	0
ID100003099401040414	CG5474-RA	FBgn0011016	SsRbeta	-0.11034	0.211533	0.922357	-4.95247	0.179145	-1.23185	0.305756	0	0	0	0	0
ID100003272400011711	CG8286-RA	FBgn0037718	P58IPK	-0.110304	0.253992	0.922357	-5.10055	0.20758	-1.06276	0.365857	0	0	0	0	0
ID100003663000000910	CG5864-RA	FBgn0039132	AP-1sigma	-0.110257	0.0836033	0.922357	-4.15173	0.0761496	-2.8958	0.062716	0	0	0	0	0
ID100003702402041108	CG17802-RA	FBgn0038549	CG17802	-0.110211	0.108472	0.922357	-4.38191	0.101794	-2.16536	0.118974	0	0	0	0	0
ID100003844403090815	CG4122-RG	FBgn0004648	svr	-0.110086	0.121259	0.922357	-4.47943	0.112735	-1.95301	0.145844	0	1	0	1	1
ID100004126700021414	CG4139-RA	FBgn0030334	Karl	-0.110017	0.260145	0.922357	-5.11956	0.210981	-1.04291	0.373637	0	1	0	1	1
ID100003573103110110	CG7387-RA	FBgn0035852	CG7387	-0.109671	0.162218	0.922357	-4.73027	0.143414	-1.52943	0.223638	0	1	0	1	0
ID100003102303060313	CG5521-RA	FBgn0039466	CG5521	-0.109569	0.191547	0.922357	-4.87029	0.163722	-1.33848	0.273138	0	0	0	0	0
ID100003899202041315	CG15015-RA	FBgn0035533	Cip4	-0.109567	0.219805	0.922357	-4.98391	0.182816	-1.19866	0.316712	1	0	0	0	0
ID100003977300020614	CG4832-RB	FBgn0013765	cnn	-0.109477	0.106495	0.922357	-4.36575	0.0982315	-2.22897	0.112104	0	1	0	1	0
ID100003653800051705	CG32403-RA	FBgn0041623	Or65c	-0.109418	0.279548	0.922357	-5.17611	0.222521	-0.983439	0.397907	0	0	0	0	0
ID100003959203050214	CG10539-RA	FBgn0015806	S6k	-0.109417	0.198847	0.922357	-4.90139	0.168333	-1.30001	0.284465	0	1	0	1	1
ID100003511202000613	CG17369-RB	FBgn0005671	Vha55	-0.109348	0.174689	0.922357	-4.79301	0.151527	-1.44328	0.244648	0	1	0	1	0
ID100003196502071218	CG3308-RA	FBgn0038877	CG3308	-0.109348	0.14005	0.922357	-4.60439	0.126166	-1.73339	0.181444	0	1	0	1	0
ID100003824702060407	CG32130-RA	FBgn0086708	stv	-0.109328	0.49734	0.956609	-5.58547	0.401725	-0.544291	0.624089	0	1	0	1	0
ID100003703400081219	CG17836-RA	FBgn0261113	Xrp1	-0.10931	0.205381	0.922357	-4.92815	0.172496	-1.26739	0.294453	1	1	1	1	1
ID100003415601050901	CG9330-RA	FBgn0036888	CG9330	-0.109213	0.265309	0.922357	-5.1351	0.212352	-1.0286	0.379343	0	0	0	0	0
ID100004438100020803	CG4287-RA	FBgn0038388	CG4287	-0.109178	0.10382	0.922357	-4.34337	0.0949833	-2.2989	0.105095	0	1	0	0	1
ID100004499602091216	CG4123-RA	FBgn0026061	Mipp1	-0.109149	0.141375	0.922357	-4.61251	0.126727	-1.72258	0.183441	0	0	0	0	0
ID100004236200091806	CG15695-RA	FBgn0038832	CG15695	-0.10911	0.34208	0.92722	-5.32945	0.265578	-0.82168	0.471477	0	0	0	0	0
ID100003165402041616	CG18870-RA	FBgn0042180	CG18870	-0.109057	0.127754	0.922357	-4.52485	0.115741	-1.8845	0.155999	1	1	1	0	0
ID100004184603091609	CG32382-RA	FBgn0052382	sphinx2	-0.109045	0.244413	0.922357	-5.06984	0.197936	-1.10182	0.351004	0	0	0	0	1
ID100003103601040718	CG5554-RA	FBgn0034914	CG5554	-0.108986	0.120637	0.922357	-4.47495	0.109652	-1.98784	0.140979	0	0	0	0	0
ID100004290103100003	CG4414-RA	FBgn0040091	Ugt58Fa	-0.108937	0.0797555	0.922357	-4.10982	0.0677924	-3.21383	0.0488132	0	1	0	1	0
ID100004275702110311	CG3126-RA	FBgn0259228	C3G	-0.108922	0.165145	0.922357	-4.74547	0.143772	-1.5152	0.226968	0	0	0	0	0
ID100004416201090705	CG9081-RA	FBgn0030615	Cyp4s3	-0.108804	0.0829133	0.922357	-4.14436	0.0714642	-3.04499	0.0556475	0	0	0	0	0
ID100003882103110710	CG3419-RB	FBgn0035002	CG3419	-0.108686	0.312364	0.922357	-5.26147	0.2431	-0.894169	0.437116	0	0	0	0	0
ID100004230802090600	CG1554-RA	FBgn0003277	RpII215	-0.108561	0.207317	0.922357	-4.9359	0.171979	-1.26249	0.295986	0	0	0	0	0
ID100003134701061813	CG12358-RA	FBgn0038100	Paip2	-0.108508	0.203586	0.922357	-4.9209	0.169341	-1.28153	0.290079	0	0	0	0	0
ID100003732002010016	CG7700-RA	FBgn0044871	Gos28	-0.108489	0.155177	0.922357	-4.69245	0.135547	-1.60075	0.207744	0	1	0	1	1
ID100003371303020900	CG6850-RA	FBgn0014075	Ugt	-0.108463	0.220737	0.922357	-4.98737	0.180711	-1.2004	0.316126	0	0	0	0	0
ID100004540202011111	CG4620-RB	FBgn0004395	unk	-0.108431	0.157088	0.922357	-4.7029	0.13681	-1.58514	0.211113	0	0	0	0	0
ID100003100203001401	CG5484-RC	FBgn0039450	CG5484	-0.108416	0.280699	0.922357	-5.17931	0.220602	-0.982912	0.398129	0	0	0	0	0
ID100004253001081110	CG12690-RA	FBgn0029504	CHES-1-like	-0.108351	0.273383	0.922357	-5.15867	0.215496	-1.0056	0.388693	0	1	0	1	1
ID100004287301060010	CG4353-RA	FBgn0010303	hep	-0.10832	0.0767388	0.922357	-4.07547	0.0619089	-3.49933	0.0395002	0	0	0	0	0
ID100004058601080410	CG30378-RA	FBgn0050378	CG30378	-0.108308	0.122695	0.922357	-4.48969	0.109801	-1.97281	0.143055	0	0	0	0	0
ID100004222201011403	CG15835-RA	FBgn0033233	Kdm4A	-0.108294	0.0833269	0.922357	-4.14879	0.0705924	-3.06815	0.0546417	0	0	0	0	0
ID100003369801080900	CG6769-RA	FBgn0030878	CG6769	-0.108233	0.108997	0.922357	-4.38615	0.0975789	-2.21838	0.113214	0	0	0	0	0
ID100003557301020813	CG18627-RA	FBgn0028970	betaggt-II	-0.108222	0.15536	0.922357	-4.69346	0.13506	-1.60259	0.207352	0	1	0	1	0
ID100004217601081308	CG11306-RA	FBgn0037108	CG11306	-0.108206	0.0951052	0.922357	-4.26601	0.0838318	-2.5815	0.0816733	0	0	0	0	0
ID100003227303030701	CG11665-RA	FBgn0033028	CG11665	-0.108081	0.253319	0.922357	-5.09844	0.201381	-1.07339	0.361754	0	0	0	0	0
ID100003666602001519	CG6613-RA	FBgn0034694	CG6613	-0.108062	0.26216	0.922357	-5.12567	0.207216	-1.04298	0.373607	0	0	0	0	0
ID100003532403090602	CG40263-RA	FBgn0058263	MFS17	-0.107981	0.0802343	0.922357	-4.11515	0.0657338	-3.28539	0.0462379	0	0	0	0	0
ID100003236502110913	CG5882-RA	FBgn0039490	CG5882	-0.107629	0.255132	0.922357	-5.10412	0.201411	-1.06875	0.363539	0	0	0	0	0
ID100003800401011409	CG4432-RB	FBgn0035976	PGRP-LC	-0.107616	0.270302	0.922357	-5.14978	0.211469	-1.01779	0.38371	0	0	0	0	1
ID100004449603001107	CG32732-RA	FBgn0052732	CG32732	-0.107613	0.200892	0.922357	-4.90987	0.165353	-1.30161	0.283983	0	0	0	0	0
ID100004168900100909	CG7602-RA	FBgn0037554	DNApol-iota	-0.107607	0.07542	0.922357	-4.06001	0.0578283	-3.72159	0.0337702	0	0	0	0	0
ID100003711903061108	CG8153-RB	FBgn0004698	mus210	-0.107605	0.238486	0.922357	-5.0501	0.190329	-1.13072	0.340398	0	0	0	0	0
ID100004416801091501	CG9091-RA	FBgn0030616	RpL37a	-0.107583	0.629964	0.979429	-5.71867	0.576288	-0.373365	0.7337	0	0	0	0	0
ID100003886902110514	CG2219-RA	FBgn0039889	CG2219	-0.107551	0.126552	0.922357	-4.51663	0.111225	-1.93393	0.148592	0	0	0	0	0
ID100004277100061203	CG13425-RC	FBgn0015907	bl	-0.107459	0.126245	0.922357	-4.51452	0.110755	-1.94048	0.147642	0	0	0	0	0
ID100004391502111300	CG1705-RA	FBgn0002723	Met	-0.107449	0.131102	0.922357	-4.5473	0.114691	-1.87372	0.157672	0	1	0	1	0
ID100003255001000913	CG6656-RA	FBgn0038912	CG6656	-0.107432	0.17583	0.922357	-4.7985	0.147799	-1.45376	0.24198	0	0	0	0	1
ID100004191200090417	CG31712-RA	FBgn0051712	CG31712	-0.107309	0.405031	0.939723	-5.45039	0.308399	-0.695908	0.536553	0	0	0	0	0
ID100003425600091805	CG7892-RB	FBgn0011817	nmo	-0.107289	0.341616	0.92722	-5.32845	0.259798	-0.82594	0.469394	0	0	0	0	0
ID100003896400000504	CG14973-RA	FBgn0259224	CG42324	-0.107223	0.202088	0.922357	-4.91479	0.165207	-1.29805	0.285056	0	1	0	1	0
ID100003949903100408	CG10719-RA	FBgn0010300	brat	-0.107173	0.396449	0.938568	-5.43549	0.30101	-0.712086	0.527794	1	1	1	1	1
ID100004292001081002	CG4447-RA	FBgn0035980	CG4447	-0.10716	0.171329	0.922357	-4.77661	0.144003	-1.48831	0.23341	0	1	0	1	1
ID100003546202091707	CG9934-RA	FBgn0032467	CG9934	-0.107115	0.0921476	0.922357	-4.23806	0.0778088	-2.75329	0.0705475	0	0	0	0	0
ID100003288301060906	CG31857-RA	FBgn0259176	bun	-0.107112	0.1202	0.922357	-4.47178	0.104843	-2.04328	0.133624	1	1	0	1	1
ID100003464902030305	CG13316-RB	FBgn0023215	Mnt	-0.107104	0.0791406	0.922357	-4.10293	0.0616861	-3.47255	0.0402719	1	1	1	1	1
ID100003906303060514	CG9257-RA	FBgn0032916	CG9257	-0.107018	0.083637	0.922357	-4.15209	0.06743	-3.1742	0.0503178	0	0	0	0	0
ID100003188603091311	CG6093-RA	FBgn0000018	abo	-0.106935	0.270531	0.922357	-5.15044	0.209805	-1.01938	0.383068	0	0	0	0	0
ID100004276102030311	CG3127-RA	FBgn0250906	Pgk	-0.106931	0.125792	0.922357	-4.51139	0.109124	-1.95981	0.144879	0	1	0	1	1
ID100003099201080414	CG5473-RA	FBgn0034371	SP2637	-0.106805	0.136363	0.922357	-4.58136	0.117352	-1.82026	0.166278	0	0	0	0	1
ID100003219301060013	CG9517-RB	FBgn0030591	CG9517	-0.106795	0.132936	0.922357	-4.55934	0.114612	-1.86359	0.159262	0	0	0	0	0
ID100004401202081300	CG8092-RB	FBgn0033998	row	-0.106748	0.163526	0.922357	-4.7371	0.137496	-1.55274	0.218298	0	0	0	0	0
ID100004285702020311	CG13627-RA	FBgn0039217	CG13627	-0.106718	0.187727	0.922357	-4.85346	0.15428	-1.38344	0.260503	0	0	0	0	0
ID100003432600001319	CG10125-RA	FBgn0024177	zpg	-0.106716	0.536434	0.96234	-5.63112	0.434936	-0.490721	0.657277	0	0	0	0	0
ID100003478902101415	CG14692-RA	FBgn0037836	CG14692	-0.106691	0.0673913	0.922357	-3.95949	0.0405436	-5.26304	0.0133663	0	0	0	0	0
ID100004397700061501	CG7925-RB	FBgn0003714	tko	-0.106681	0.152131	0.922357	-4.6755	0.129058	-1.65322	0.196857	0	0	0	0	0
ID100004104701111407	CG3077-RA	FBgn0031457	CG3077	-0.106637	0.19282	0.922357	-4.8758	0.157541	-1.35377	0.268769	0	0	0	0	0
ID100004417303110705	CG9097-RB	FBgn0004870	bab1	-0.106548	0.352391	0.929853	-5.35126	0.265385	-0.802969	0.480718	0	1	0	1	1
ID100004339601050106	CG11864-RA	FBgn0028944	CG11864	-0.106535	0.0791253	0.922357	-4.10275	0.0599465	-3.55435	0.0379727	0	0	0	0	0
ID100003377901031804	CG2023-RA	FBgn0037383	CG2023	-0.106502	0.119083	0.922357	-4.46363	0.102412	-2.07988	0.129017	0	0	0	0	0
ID100004108503071712	CG31038-RB	FBgn0051038	CG31038	-0.106501	0.0752964	0.922357	-4.05855	0.0541199	-3.93572	0.029219	0	1	0	1	0
ID100003383803050204	CG2140-RB	FBgn0264294	Cyt-b5	-0.10646	0.371897	0.935123	-5.39024	0.279612	-0.76148	0.501759	0	1	0	1	1
ID100003356602080715	CG18343-RA	FBgn0033683	CG18343	-0.106431	0.26183	0.922357	-5.12467	0.202699	-1.05014	0.370785	0	0	0	0	0
ID100004229200050606	CG15509-RA	FBgn0001297	kay	-0.106397	0.287326	0.922357	-5.19743	0.219568	-0.969148	0.403957	0	1	0	1	1
ID100003278402011305	CG8414-RA	FBgn0034073	CG8414	-0.10622	0.204362	0.922357	-4.92404	0.164269	-1.29324	0.28651	1	1	1	0	0
ID100003912101110412	CG3314-RD	FBgn0014026	RpL7A	-0.106217	0.186909	0.922357	-4.84981	0.152513	-1.3929	0.257925	0	0	0	0	0
ID100004119702110617	CG15208-RA	FBgn0030247	CG15208	-0.106204	0.182041	0.922357	-4.8277	0.149152	-1.42411	0.249612	0	1	0	1	0
ID100004370003080809	CG7413-RA	FBgn0015799	Rbf	-0.106202	0.13732	0.922357	-4.58741	0.116669	-1.82057	0.166227	0	0	0	0	0
ID100004012302100818	CG3558-RA	FBgn0025681	CG3558	-0.106137	0.107535	0.922357	-4.37429	0.0910621	-2.3311	0.102045	0	0	0	0	0
ID100004442103060519	CG32594-RB	FBgn0052594	be	-0.106058	0.210849	0.922357	-4.94981	0.168183	-1.26122	0.296385	0	0	0	0	1
ID100003421703031303	CG9680-RA	FBgn0004556	Dbp73D	-0.106031	0.406046	0.939898	-5.45212	0.30493	-0.695446	0.536805	0	0	0	0	0
ID100003661402090512	CG32529-RA	FBgn0052529	Hers	-0.105957	0.322351	0.922357	-5.28522	0.242224	-0.874867	0.446042	1	1	0	1	1
ID100003897900061315	CG14998-RD	FBgn0264693	ens	-0.105901	0.222958	0.922357	-4.99554	0.175785	-1.2049	0.314622	0	0	0	0	0
ID100004049800041619	CG14808-RA	FBgn0025391	Scgdelta	-0.105808	0.356988	0.930656	-5.3607	0.26648	-0.79412	0.485143	0	0	0	0	0
ID100003667002041306	CG6692-RA	FBgn0013770	Cp1	-0.105804	0.141702	0.922357	-4.6145	0.119119	-1.77644	0.173738	0	1	0	1	1
ID100003310500071708	CG12862-RA	FBgn0033950	CG12862	-0.105732	0.125208	0.922357	-4.50735	0.105754	-1.99958	0.139383	0	0	0	0	0
ID100003105801090008	CG3774-RB	FBgn0029849	Efr	-0.105681	0.163043	0.922357	-4.73458	0.134608	-1.5702	0.214392	1	1	0	1	0
ID100004362000000300	CG3040-RA	FBgn0029925	CG3040	-0.105635	0.22604	0.922357	-5.00671	0.177137	-1.19269	0.318726	0	0	0	0	0
ID100003412901110210	CG9171-RA	FBgn0031738	CG9171	-0.105631	0.124729	0.922357	-4.50401	0.10511	-2.00993	0.137993	0	0	0	0	0
ID100003729203091005	CG6476-RB	FBgn0263740	eIF-2gamma	-0.105536	0.102216	0.922357	-4.32965	0.0843312	-2.50288	0.0874841	0	0	0	0	0
ID100003250401081719	CG6575-RA	FBgn0015229	glec	-0.105521	0.152292	0.922357	-4.6764	0.126419	-1.66939	0.193632	0	1	0	1	1
ID100003396800081317	CG10798-RA	FBgn0262656	dm	-0.105344	0.163129	0.922357	-4.73504	0.133861	-1.57392	0.21357	0	1	0	0	1
ID100003541402090615	CG8920-RA	FBgn0027529	CG8920	-0.105341	0.0720892	0.922357	-4.01971	0.0445644	-4.72757	0.017934	0	1	0	1	1
ID100004015800001816	CG3631-RA	FBgn0038268	CG3631	-0.105225	0.179835	0.922357	-4.81746	0.145272	-1.44867	0.243274	0	0	0	0	0
ID100003883500070412	CG2152-RA	FBgn0086768	Pcmt	-0.105175	0.211979	0.922357	-4.9542	0.166736	-1.26158	0.296272	0	0	0	0	0
ID100003877303110711	CG33478-RB	FBgn0026388	Or46a	-0.105175	0.213716	0.922357	-4.9609	0.167881	-1.25297	0.298986	0	1	0	1	0
ID100003390102111312	CG12295-RB	FBgn0261041	stj	-0.105076	0.212088	0.922357	-4.95462	0.16656	-1.26172	0.296229	0	0	0	0	0
ID100004121000091500	CG15227-RA	FBgn0034554	CG15227	-0.105003	0.188419	0.922357	-4.85654	0.150588	-1.39458	0.257471	0	0	0	0	0
ID100003289603040906	CG31873-RA	FBgn0260750	Mulk	-0.104995	0.106943	0.922357	-4.36943	0.0875972	-2.39721	0.0961154	0	0	0	0	0
ID100003427202011805	CG7921-RA	FBgn0039738	Mgat2	-0.104922	0.254197	0.922357	-5.1012	0.193709	-1.0833	0.357972	0	0	0	0	0
ID100003829403081706	CG13880-RA	FBgn0035122	mRpL17	-0.10487	0.112959	0.922357	-4.41746	0.092934	-2.25686	0.109243	0	1	0	1	0
ID100004190900030905	CG31705-RA	FBgn0028490	CG31705	-0.104802	0.357037	0.930656	-5.3608	0.26341	-0.795736	0.484332	0	0	0	0	0
ID100004445101060119	CG32651-RA	FBgn0052651	CG32651	-0.104745	0.155584	0.922357	-4.69469	0.126973	-1.64988	0.197531	0	0	0	0	0
ID100003198102110701	CG33108-RA	FBgn0053108	CG33108	-0.1047	0.0710296	0.922357	-4.00648	0.0399254	-5.24476	0.0134954	0	0	0	0	0
ID100003357900060404	CG1838-RA	FBgn0026199	myo	-0.104691	0.126394	0.922357	-4.51555	0.104206	-2.00933	0.138073	0	0	0	0	0
ID100003101101060313	CG5497-RA	FBgn0034361	mRpS28	-0.104581	0.0683517	0.922357	-3.97214	0.0333701	-6.26791	0.00819732	0	0	0	0	1
ID100003110003090414	CG4007-RA	FBgn0020391	Nrk	-0.104569	0.155325	0.922357	-4.69326	0.12636	-1.65511	0.196478	0	1	0	1	1
ID100003236100070911	CG5876-RA	FBgn0028375	heix	-0.104532	0.145838	0.922357	-4.63926	0.119215	-1.75366	0.177768	0	0	0	0	0
ID100003641701061704	CG12795-RA	FBgn0031535	CG12795	-0.104323	0.354828	0.929853	-5.35628	0.26033	-0.801469	0.481466	0	0	0	0	0
ID100004534201011013	CG9703-RA	FBgn0000152	Axs	-0.10432	0.15914	0.922357	-4.71397	0.12853	-1.62328	0.202988	0	0	0	0	0
ID100003418501070902	CG9527-RA	FBgn0031813	CG9527	-0.104318	0.151497	0.922357	-4.67192	0.122934	-1.69713	0.188239	0	0	0	0	0
ID100003729900071618	CG7653-RA	FBgn0028935	CG7653	-0.104303	0.298454	0.922357	-5.22673	0.221208	-0.943033	0.415235	0	0	0	0	0
ID100004093200000304	CG6539-RA	FBgn0011802	Gem3	-0.104277	0.282746	0.922357	-5.18496	0.2107	-0.989815	0.395235	0	0	0	0	0
ID100004410303061810	CG1318-RB	FBgn0041630	Hexo1	-0.104272	0.215249	0.922357	-4.96677	0.166624	-1.25158	0.299428	0	0	0	0	0
ID100004543300110819	CG4672-RA	FBgn0028399	TMS1	-0.104194	0.350681	0.928712	-5.3477	0.25695	-0.811004	0.476731	1	0	0	0	1
ID100004172603081304	CG3885-RA	FBgn0086475	sec3	-0.104074	0.091385	0.922357	-4.2307	0.0685487	-3.03649	0.0560227	0	0	0	0	0
ID100004148703070617	CG2707-RA	FBgn0000927	fs(1)Ya	-0.103992	0.079351	0.922357	-4.10529	0.0520501	-3.99584	0.0280849	0	0	0	0	0
ID100004220903030905	CG1578-RA	FBgn0030336	CG1578	-0.103933	0.116996	0.922357	-4.44818	0.094218	-2.20622	0.114505	1	0	0	0	0
ID100004352902030518	CG1906-RA	FBgn0086361	alph	-0.103856	0.108162	0.922357	-4.37939	0.0858251	-2.42017	0.0941548	0	0	0	0	0
ID100003382001050009	CG2103-RB	FBgn0035375	pgant6	-0.103801	0.0970397	0.922357	-4.28381	0.0742477	-2.79608	0.068074	0	0	0	0	0
ID100003182303021703	CG5212-RA	FBgn0025574	Pli	-0.103741	0.131158	0.922357	-4.54767	0.105788	-1.96131	0.144668	0	1	0	1	0
ID100004052802041809	CG14872-RA	FBgn0264776	CG44014	-0.10373	0.138985	0.922357	-4.59781	0.111998	-1.85236	0.161046	0	0	0	0	0
ID100004137103101414	CG12052-RF	FBgn0005630	lola	-0.103596	0.239145	0.922357	-5.05233	0.18046	-1.14814	0.334162	1	1	1	1	1
ID100004379603090809	CG8735-RA	FBgn0033309	CG8735	-0.10358	0.124777	0.922357	-4.50435	0.100094	-2.06966	0.130284	1	1	1	1	1
ID100003777900061517	CG11172-RA	FBgn0030505	NFAT	-0.103559	0.223629	0.922357	-4.99798	0.170295	-1.21624	0.310861	1	1	1	1	1
ID100004435500060119	CG4230-RA	FBgn0031683	CG4230	-0.103543	0.521113	0.957664	-5.61393	0.403518	-0.513202	0.643213	0	1	0	1	0
ID100003904603040401	CG9215-RA	FBgn0030659	CG9215	-0.10351	0.251226	0.922357	-5.09183	0.188058	-1.10083	0.351375	0	0	0	0	0
ID100003331801001600	CG5725-RC	FBgn0011205	fbl	-0.10344	0.466031	0.94695	-5.54433	0.347498	-0.59534	0.593536	0	1	0	1	0
ID100004227703110805	CG1633-RA	FBgn0040309	Jafrac1	-0.103408	0.212214	0.922357	-4.95511	0.16246	-1.27302	0.292704	1	1	1	0	1
ID100004475102061607	CG7020-RA	FBgn0024806	DIP2	-0.103394	0.206386	0.922357	-4.93218	0.158599	-1.30385	0.283313	0	1	0	1	0
ID100004353302070300	CG1935-RA	FBgn0025820	JTBR	-0.103391	0.176153	0.922357	-4.80005	0.138267	-1.49553	0.23166	0	0	0	0	1
ID100003269500110201	CG8224-RB	FBgn0011300	babo	-0.10339	0.262692	0.922357	-5.12727	0.195174	-1.05946	0.36714	0	0	0	0	0
ID100003942703100315	CG10596-RA	FBgn0015766	Msr-110	-0.10338	0.100095	0.922357	-4.31117	0.0763865	-2.70676	0.0733652	0	0	0	0	0
ID100004461102110816	CG32239-RA	FBgn0035574	RhoGEF64C	-0.103324	0.249815	0.922357	-5.08734	0.186655	-1.10711	0.34904	0	1	0	1	0
ID100003358400081804	CG18402-RA	FBgn0013984	InR	-0.103293	0.170553	0.922357	-4.77277	0.134136	-1.54012	0.221172	1	1	1	1	1
ID100003545400011707	CG9775-RA	FBgn0037261	CG9775	-0.103184	0.0816975	0.922357	-4.13123	0.0528745	-3.90297	0.0298618	0	0	0	0	0
ID100003945901060111	CG10642-RA	FBgn0004380	Klp64D	-0.103183	0.169307	0.922357	-4.76657	0.132996	-1.55167	0.21854	0	1	0	1	1
ID100003930902070408	CG10585-RA	FBgn0037044	CG10585	-0.103169	0.169	0.922357	-4.76503	0.132744	-1.5544	0.217925	0	1	0	1	1
ID100003926500110111	CG10306-RA	FBgn0034654	CG10306	-0.103066	0.269551	0.922357	-5.14759	0.198759	-1.0371	0.375946	0	0	0	0	0
ID100003494601090218	CG13117-RA	FBgn0032140	CG13117	-0.103049	0.5372	0.962649	-5.63195	0.419599	-0.491179	0.656988	0	0	0	0	1
ID100003414703111611	CG9281-RB	FBgn0030672	CG9281	-0.103031	0.359465	0.932305	-5.36572	0.259672	-0.793548	0.48543	0	0	0	0	0
ID100004370203040809	CG7415-RB	FBgn0037580	DppIII	-0.103027	0.281675	0.922357	-5.18201	0.206558	-0.997556	0.392014	0	1	0	1	0
ID100004444803001214	CG32649-RA	FBgn0052649	CG32649	-0.103018	0.218076	0.922357	-4.97745	0.165304	-1.24641	0.301072	0	1	0	1	0
ID100003973100021301	CG4758-RA	FBgn0011584	Trp1	-0.102772	0.166024	0.922357	-4.74997	0.129675	-1.58507	0.211127	0	0	0	0	0
ID100004018201001012	CG8421-RA	FBgn0034075	Asph	-0.102661	0.132576	0.922357	-4.55699	0.104252	-1.96948	0.14352	1	1	1	0	0
ID100003491503110610	CG13053-RA	FBgn0040801	CG13053	-0.102574	0.224622	0.922357	-5.00159	0.16842	-1.21807	0.310258	0	0	0	0	0
ID100004540602051716	CG4625-RA	FBgn0040212	Dhap-at	-0.102526	0.132844	0.922357	-4.55874	0.10413	-1.96918	0.143562	0	0	0	0	0
ID100003200100070013	CG33134-RA	FBgn0029131	debcl	-0.102466	0.0932591	0.922357	-4.24867	0.0660578	-3.1023	0.0531998	0	1	0	1	1
ID100003885302070401	CG2186-RA	FBgn0030243	CG2186	-0.102448	0.301577	0.922357	-5.2347	0.218045	-0.939696	0.416697	0	0	0	0	0
ID100003405603001611	CG10041-RA	FBgn0038014	CG10041	-0.102395	0.311931	0.922357	-5.26042	0.224796	-0.911006	0.429461	0	0	0	0	0
ID100003964102030807	CG6230-RA	FBgn0027582	CG6230	-0.102391	0.101258	0.922357	-4.32136	0.0748751	-2.73498	0.0716398	0	0	0	0	0
ID100004310700070106	CG9078-RA	FBgn0001941	ifc	-0.102386	0.13317	0.922357	-4.56086	0.104045	-1.96811	0.143711	1	1	0	1	0
ID100003271202010201	CG8257-RA	FBgn0033900	CG8257	-0.102372	0.142224	0.922357	-4.61767	0.11116	-1.84188	0.162733	0	0	0	0	0
ID100004160502110909	CG14301-RA	FBgn0038632	CG14301	-0.102348	0.155686	0.922357	-4.69524	0.121204	-1.68887	0.189827	0	0	0	0	0
ID100004194202091403	CG31756-RA	FBgn0031985	mon2	-0.102296	0.178849	0.922357	-4.81284	0.137423	-1.48878	0.233295	0	1	0	1	0
ID100004043002091809	CG10277-RA	FBgn0037442	CG10277	-0.102282	0.137745	0.922357	-4.59007	0.107439	-1.90399	0.153028	0	0	0	0	0
ID100003459703110012	CG15780-RA	FBgn0085464	CG34435	-0.10224	0.0907991	0.922357	-4.225	0.0623381	-3.28017	0.0464199	0	1	0	1	0
ID100003788903021517	CG3926-RA	FBgn0014031	Spat	-0.102134	0.390837	0.937849	-5.4255	0.280008	-0.729511	0.518487	0	0	0	0	0
ID100004349700070809	CG18624-RB	FBgn0029971	CG18624	-0.102121	0.196109	0.922357	-4.88988	0.148616	-1.37429	0.263023	0	0	0	0	0
ID100003281000081701	CG5642-RA	FBgn0036258	CG5642	-0.102072	0.109925	0.922357	-4.39359	0.0827974	-2.46558	0.0904182	0	0	0	0	0
ID100003329801041708	CG5585-RA	FBgn0036973	Rbbp5	-0.101928	0.259771	0.922357	-5.11842	0.189369	-1.0765	0.360563	0	0	0	0	0
ID100003574301110411	CG7421-RA	FBgn0037137	Nopp140	-0.1019	0.195791	0.922357	-4.88853	0.147853	-1.3784	0.261886	1	0	0	0	0
ID100004080300070700	CG14005-RA	FBgn0031739	CG14005	-0.101862	0.104809	0.922357	-4.35171	0.0771157	-2.6418	0.0775363	0	0	0	0	0
ID100004235802050916	CG15675-RA	FBgn0259711	CG42365	-0.101839	0.217594	0.922357	-4.97564	0.161986	-1.25738	0.297593	0	0	0	0	1
ID100004440401040917	CG32564-RA	FBgn0052564	CG32564	-0.101597	0.204828	0.922357	-4.92592	0.153049	-1.32764	0.276281	0	0	0	0	0
ID100004223203051403	CG15871-RA	FBgn0030552	mRpL38	-0.101594	0.279763	0.922357	-5.1767	0.201362	-1.00906	0.387271	0	0	0	0	0
ID100003162302071615	CG12149-RA	FBgn0040234	c12.2	-0.101574	0.121411	0.922357	-4.48052	0.0920659	-2.20654	0.11447	0	0	0	0	0
ID100003468100111415	CG13384-RD	FBgn0032036	CG13384	-0.101523	0.20501	0.922357	-4.92666	0.152981	-1.32726	0.276391	0	0	0	0	0
ID100004010800041406	CG3522-RB	FBgn0035028	Start1	-0.101509	0.201532	0.922357	-4.91251	0.150662	-1.3475	0.27055	0	0	0	0	0
ID100003577302111019	CG4896-RB	FBgn0031319	CG4896	-0.1015	0.250572	0.922357	-5.08975	0.182321	-1.11343	0.346706	1	0	0	0	1
ID100003574701030411	CG7430-RA	FBgn0036762	CG7430	-0.101413	0.331289	0.925021	-5.30569	0.234996	-0.863106	0.45156	0	0	0	0	0
ID100004163702060312	CG7506-RA	FBgn0035805	CG7506	-0.101402	0.21685	0.922357	-4.97284	0.160385	-1.26448	0.295364	0	0	0	0	0
ID100003178101021311	CG5127-RA	FBgn0039335	Vps33B	-0.101372	0.220761	0.922357	-4.98745	0.162838	-1.24506	0.301503	1	0	0	0	0
ID100003937802000111	CG14444-RA	FBgn0029879	APC7	-0.101369	0.186545	0.922357	-4.84818	0.14034	-1.44462	0.244305	1	1	1	0	1
ID100003382501070204	CG2112-RA	FBgn0250755	CG42233	-0.101361	0.264624	0.922357	-5.13306	0.190963	-1.06158	0.366313	0	0	0	0	0
ID100003395502101611	CG10555-RA	FBgn0030034	CG10555	-0.101327	0.178254	0.922357	-4.81003	0.134605	-1.50554	0.229259	0	0	0	0	0
ID100003293001080319	CG3192-RA	FBgn0029888	CG3192	-0.101306	0.180027	0.922357	-4.81835	0.135765	-1.49237	0.232423	0	0	0	0	0
ID100003986801040614	CG8177-RG	FBgn0036043	CG8177	-0.101284	0.134927	0.922357	-4.57221	0.102677	-1.97287	0.143047	0	1	0	1	0
ID100003738802090112	CG7828-RA	FBgn0261112	APP-BP1	-0.101256	0.072444	0.922357	-4.02409	0.0260429	-7.77606	0.00442508	0	0	0	0	0
ID100004077202091407	CG13924-RA	FBgn0035286	CG13924	-0.101212	0.155846	0.922357	-4.69612	0.118498	-1.70825	0.186125	0	0	0	0	0
ID100003320100061708	CG32067-RA	FBgn0010762	simj	-0.101202	0.185644	0.922357	-4.84413	0.139316	-1.45285	0.242212	0	0	0	0	0
ID100004082800051608	CG14043-RA	FBgn0031659	CG14043	-0.101152	0.174967	0.922357	-4.79435	0.131908	-1.53367	0.222655	0	0	0	0	0
ID100003912501030412	CG33162-RA	FBgn0011509	SrpRbeta	-0.101099	0.131333	0.922357	-4.54883	0.0992759	-2.03673	0.13447	0	0	0	0	0
ID100004201702020905	CG15011-RA	FBgn0035518	CG15011	-0.101096	0.191104	0.922357	-4.86835	0.142712	-1.41679	0.251536	0	1	0	1	0
ID100004400702061810	CG8069-RB	FBgn0033380	Phax	-0.101052	0.155191	0.922357	-4.69252	0.117619	-1.7183	0.184238	0	0	0	0	0
ID100003821500101408	CG31915-RA	FBgn0051915	CG31915	-0.101016	0.171182	0.922357	-4.77588	0.128944	-1.56682	0.215144	0	0	0	0	0
ID100004318200001006	CG18549-RA	FBgn0038053	CG18549	-0.101006	0.240259	0.922357	-5.05607	0.174412	-1.15825	0.330593	1	1	0	1	1
ID100003562501060110	CG18823-RA	FBgn0042146	CG18823	-0.100999	0.223915	0.922357	-4.99902	0.163911	-1.23237	0.305588	0	0	0	0	0
ID100003354202090009	CG11100-RB	FBgn0037207	Mes2	-0.100979	0.125652	0.922357	-4.51043	0.0941972	-2.144	0.121394	1	1	1	1	1
ID100003730700030016	CG7668-RA	FBgn0036929	CG7668	-0.100884	0.211551	0.922357	-4.95254	0.155624	-1.29651	0.285518	0	0	0	0	0
ID100004049700061619	CG14804-RA	FBgn0014411	Vps26	-0.100832	0.129124	0.922357	-4.53411	0.0967523	-2.08433	0.128471	0	0	0	0	0
ID100003519703100607	CG1666-RA	FBgn0001565	Hlc	-0.10082	0.215626	0.922357	-4.9682	0.158102	-1.27538	0.291974	0	0	0	0	0
ID100003946301101309	CG10652-RB	FBgn0086710	RpL30	-0.100806	0.438783	0.945296	-5.5048	0.313698	-0.642692	0.566167	0	0	0	0	0
ID100003580102031115	CG4940-RA	FBgn0085431	CG34402	-0.1008	0.250304	0.922357	-5.08889	0.180285	-1.11823	0.344944	0	0	0	0	0
ID100003797801051109	CG3962-RA	FBgn0038475	Keap1	-0.100783	0.249414	0.922357	-5.08605	0.179671	-1.12186	0.343617	0	1	0	1	1
ID100003781100021409	CG11388-RA	FBgn0034959	CG11388	-0.100753	0.551398	0.963855	-5.64706	0.426022	-0.472996	0.668501	0	0	0	0	0
ID100004195600051811	CG31776-RA	FBgn0051776	CG31776	-0.100752	0.427088	0.944875	-5.48667	0.30382	-0.663237	0.554589	0	1	0	1	1
ID100004382500111814	CG16888-RA	FBgn0032533	CG16888	-0.100687	0.476569	0.950695	-5.55866	0.346692	-0.580846	0.602102	0	0	0	0	0
ID100003081700110313	CG17184-RA	FBgn0037884	Arfip	-0.100672	0.211434	0.922357	-4.95209	0.155004	-1.29895	0.284782	0	0	0	0	0
ID100003507802091201	CG9096-RC	FBgn0010315	CycD	-0.100613	0.0937106	0.922357	-4.25295	0.0608722	-3.3057	0.0455384	0	0	0	0	0
ID100004521503021504	CG14290-RB	FBgn0038662	Mpc1	-0.100599	0.30498	0.922357	-5.24328	0.215008	-0.935768	0.418424	0	1	0	1	0
ID100003617200051808	CG7131-RA	FBgn0038598	CG7131	-0.100461	0.265588	0.922357	-5.13593	0.189137	-1.06231	0.366031	1	1	0	1	1
ID100003869501100918	CG5131-RA	FBgn0032644	CG5131	-0.10032	0.113848	0.922357	-4.42432	0.0817937	-2.453	0.0914351	0	0	0	0	0
ID100003318602000804	CG31671-RA	FBgn0031390	tho2	-0.100283	0.318285	0.922357	-5.27567	0.22289	-0.899841	0.434523	0	0	0	0	0
ID100003961802010100	CG6192-RA	FBgn0032341	Reps	-0.100269	0.127983	0.922357	-4.5264	0.094323	-2.12607	0.12347	0	0	0	0	0
ID100003774602011510	CG2818-RA	FBgn0031566	CG2818	-0.100259	0.115023	0.922357	-4.43331	0.0827394	-2.42348	0.0938756	0	1	0	1	1
ID100003284400001205	CG5706-RA	FBgn0039175	CG5706	-0.100193	0.277905	0.922357	-5.17151	0.19629	-1.02086	0.382466	0	1	0	1	1
ID100003418801010902	CG9541-RA	FBgn0032083	CG9541	-0.100169	0.199095	0.922357	-4.90243	0.145662	-1.37537	0.262725	0	0	0	0	0
ID100004049000080410	CG14792-RA	FBgn0003517	sta	-0.100163	0.470708	0.949499	-5.55075	0.339251	-0.590495	0.59639	0	1	0	1	1
ID100003212001080004	CG9380-RA	FBgn0035094	CG9380	-0.100139	0.109099	0.922357	-4.38697	0.0766373	-2.61333	0.0794564	0	0	0	0	0
ID100003955601050111	CG10469-RA	FBgn0035678	CG10469	-0.100133	0.14996	0.922357	-4.66318	0.111422	-1.79736	0.170129	0	0	0	0	0
ID100004009802001012	CG3499-RB	FBgn0034792	CG3499	-0.100119	0.302271	0.922357	-5.23646	0.211856	-0.945163	0.414304	0	0	0	0	0
ID100004343503111515	CG11958-RB	FBgn0015622	Cnx99A	-0.100116	0.379564	0.936399	-5.40481	0.264995	-0.755607	0.504799	0	0	0	0	0
ID100004266703110413	CG11502-RA	FBgn0003651	svp	-0.10009	0.237816	0.922357	-5.04784	0.170439	-1.1745	0.324939	0	0	0	0	0
ID100003358300101804	CG1839-RA	FBgn0030555	Fbxl4	-0.100072	0.229244	0.922357	-5.01815	0.164921	-1.21358	0.311738	0	0	0	0	0
ID100004233302070415	CG15602-RA	FBgn0030694	CG15602	-0.100025	0.167319	0.922357	-4.75656	0.123748	-1.61658	0.204389	0	0	0	0	0
ID100004191500030417	CG31717-RA	FBgn0051717	CG31717	-0.100009	0.139561	0.922357	-4.60138	0.103106	-1.93993	0.147722	0	0	0	0	0
ID100003534703111114	CG40338-RA	FBgn0085812	CR41601	-0.0999899	0.427975	0.944875	-5.48807	0.301842	-0.662531	0.554984	0	0	0	0	0
ID100004249903100600	CG12611-RA	FBgn0030898	Andorra	-0.0999728	0.174856	0.922357	-4.79382	0.128871	-1.55152	0.218576	0	0	0	0	0
ID100003706800001117	CG1792-RA	FBgn0039860	CG1792	-0.0997545	0.209926	0.922357	-4.9462	0.151671	-1.3154	0.279874	1	0	0	0	1
ID100003478000041415	CG1467-RA	FBgn0031106	Syx16	-0.0996889	0.158166	0.922357	-4.70873	0.116352	-1.71357	0.185123	0	0	0	0	0
ID100004106601091004	CG31012-RA	FBgn0027598	cindr	-0.0996811	0.0806211	0.922357	-4.11943	0.0372226	-5.35594	0.0127344	0	1	0	1	1
ID100003896802040514	CG14981-RA	FBgn0035473	mge	-0.0996809	0.125087	0.922357	-4.50651	0.0902807	-2.20824	0.114289	0	0	0	0	1
ID100004274500110311	CG31245-RA	FBgn0051245	CG31245	-0.0996399	0.368512	0.935106	-5.38368	0.255474	-0.780039	0.492254	0	0	0	0	0
ID100004387002050102	CG16979-RA	FBgn0036512	CG16979	-0.0996349	0.168827	0.922357	-4.76417	0.123823	-1.60931	0.205923	0	0	0	0	0
ID100003723301070416	CG6178-RA	FBgn0039156	CG6178	-0.0995097	0.248882	0.922357	-5.08435	0.175933	-1.13122	0.340219	0	0	0	0	0
ID100003974202041301	CG4774-RB	FBgn0039360	CLS	-0.0994817	0.249075	0.922357	-5.08496	0.175981	-1.1306	0.340443	0	0	0	0	0
ID100004166102060601	CG7552-RA	FBgn0262127	kibra	-0.0994709	0.284252	0.922357	-5.18909	0.198354	-1.00296	0.389779	1	1	1	1	1
ID100004340001090007	CG11874-RA	FBgn0039634	alpha-Man-Ib	-0.0993611	0.217528	0.922357	-4.9754	0.155561	-1.27745	0.291334	0	0	0	0	0
ID100003078000011007	CG1709-RC	FBgn0028671	Vha100-1	-0.099358	0.108925	0.922357	-4.38557	0.074216	-2.67754	0.0752063	0	1	0	1	1
ID100004438200000803	CG4293-RB	FBgn0024983	CG4293	-0.0992813	0.149263	0.922357	-4.65919	0.108722	-1.82634	0.165272	0	1	0	1	0
ID100004030903111406	CG9819-RB	FBgn0030758	CanA-14F	-0.0992519	0.252197	0.922357	-5.09491	0.177344	-1.11932	0.344545	0	0	0	0	0
ID100003716703060706	CG9379-RA	FBgn0000244	by	-0.0992159	0.165916	0.922357	-4.74942	0.120707	-1.64391	0.198742	1	1	1	1	1
ID100004165200000601	CG7533-RC	FBgn0036165	chrb	-0.099074	0.271583	0.922357	-5.15349	0.189159	-1.04752	0.371816	0	1	0	1	0
ID100003401000081303	CG11739-RA	FBgn0037239	CG11739	-0.0990469	0.174388	0.922357	-4.79156	0.126199	-1.56969	0.214506	0	0	0	0	1
ID100004381303110518	CG8770-RA	FBgn0004623	Gbeta76C	-0.0990077	0.259724	0.922357	-5.11828	0.181452	-1.09128	0.354952	0	0	0	0	0
ID100003929500110408	CG10483-RA	FBgn0035649	CG10483	-0.0990023	0.20412	0.922357	-4.92307	0.145962	-1.35654	0.267984	1	1	0	1	1
ID100003580702030811	CG4947-RA	FBgn0031321	Tgt	-0.0989369	0.269212	0.922357	-5.1466	0.187275	-1.05659	0.368256	1	0	0	0	1
ID100003592102021206	CG31388-RA	FBgn0051388	CG31388	-0.0989281	0.15948	0.922357	-4.71578	0.115365	-1.71505	0.184845	0	0	0	0	0
ID100003434500101313	CG10506-RA	FBgn0027090	Aats-gln	-0.0989163	0.135234	0.922357	-4.57417	0.096787	-2.044	0.133532	0	0	0	0	0
ID100004091402000700	CG6502-RA	FBgn0000629	E(z),E(z),E(z)	-0.0989037	0.32601	0.922357	-5.29369	0.22395	-0.883264	0.442139	0	0	0	0	0
ID100004080002011712	CG1399-RA	FBgn0033212	CG1399	-0.0988683	0.230487	0.922357	-5.02253	0.162554	-1.21644	0.310794	0	0	0	0	1
ID100003372201080009	CG6901-RA	FBgn0038414	CG6901	-0.0987641	0.184185	0.922357	-4.83752	0.132159	-1.49462	0.231878	0	0	0	0	1
ID100003248400001812	CR32905-RA	FBgn0015543	snoRNA:Me28S-A1322	-0.0987442	0.157112	0.922357	-4.70303	0.11317	-1.74507	0.179316	0	0	0	0	0
ID100003604901111019	CG12212-RA	FBgn0003053	peb	-0.0986781	0.140219	0.922357	-4.60544	0.100166	-1.97029	0.143406	0	0	0	0	1
ID100004430600080917	CG4139-RB	FBgn0030334	Karl	-0.0985966	0.274806	0.922357	-5.16274	0.189886	-1.03848	0.375395	0	1	0	1	1
ID100003254901020913	CG6654-RA	FBgn0038301	CG6654	-0.0985792	0.173957	0.922357	-4.78947	0.124706	-1.58098	0.21202	0	0	0	0	0
ID100003837003010708	CG40478-RC	FBgn0027101	Dyrk3	-0.0984699	0.30105	0.922357	-5.23337	0.206324	-0.954517	0.41024	0	0	0	0	0
ID100004020401041406	CG8472-RA	FBgn0000253	Cam	-0.0984694	0.149551	0.922357	-4.66084	0.10684	-1.84331	0.162502	0	1	0	1	1
ID100003978102100614	CG4848-RA	FBgn0037998	CG4848	-0.0984042	0.240556	0.922357	-5.05706	0.167706	-1.17353	0.325272	0	0	0	0	0
ID100003283300100319	CG5683-RA	FBgn0005694	Aef1	-0.0984018	0.290591	0.922357	-5.20617	0.199403	-0.986964	0.396428	0	1	0	1	0
ID100003160502070403	CG1167-RA	FBgn0003206	Ras64B	-0.0982447	0.179525	0.922357	-4.81601	0.12767	-1.53904	0.221418	0	0	0	0	0
ID100003370501061212	CG6798-RA	FBgn0004118	nAcRbeta-96A	-0.0982051	0.189346	0.922357	-4.86064	0.134184	-1.46373	0.239471	0	0	0	0	0
ID100003415801010901	CG9346-RA	FBgn0034572	CG9346	-0.098182	0.165562	0.922357	-4.74761	0.117808	-1.66681	0.194142	0	0	0	0	0
ID100003981203080507	CG8063-RA	FBgn0038105	yellow-f2	-0.0981793	0.0836853	0.922357	-4.1526	0.0362125	-5.42239	0.0123062	0	0	0	0	0
ID100003909901061613	CG9325-RD	FBgn0263391	hts	-0.0981632	0.146408	0.922357	-4.64261	0.103646	-1.89421	0.154511	0	0	0	0	0
ID100003888700111710	CG2269-RB	FBgn0033484	CG2269	-0.0981528	0.079088	0.922357	-4.10234	0.0252385	-7.77801	0.00442189	0	1	0	1	1
ID100003115400091813	CG15864-RA	FBgn0040528	CG15864	-0.0981282	0.372131	0.935123	-5.39069	0.253207	-0.775084	0.494777	0	0	0	0	0
ID100004406103060102	CG13047-RA	FBgn0036594	CG13047	-0.0980943	0.350955	0.928995	-5.34827	0.238325	-0.823199	0.470733	0	0	0	0	0
ID100004101503020611	CR32865-RA	FBgn0052865	alphagamma-element:CR32865	-0.098051	0.112879	0.922357	-4.41684	0.0743937	-2.636	0.0779225	0	0	0	0	0
ID100003561303061104	CG18783-RA	FBgn0028420	Kr-h1	-0.0980412	0.255629	0.922357	-5.10567	0.176237	-1.11261	0.347008	0	0	0	0	0
ID100003262301111509	CG15111-RA	FBgn0034419	CG15111	-0.0980378	0.133327	0.922357	-4.56188	0.0928727	-2.11123	0.125221	0	1	0	1	0
ID100003656000091306	CG32445-RA	FBgn0052445	CG32445	-0.0980341	0.451257	0.945296	-5.52335	0.31407	-0.624281	0.576696	0	0	0	0	0
ID100003551302020615	CG13524-RA	FBgn0034769	Obp58c	-0.0980285	0.148541	0.922357	-4.65503	0.104924	-1.86856	0.15848	0	0	0	0	0
ID100004164500021609	CG7524-RB	FBgn0262733	Src64B	-0.0980053	0.235933	0.922357	-5.04142	0.16372	-1.19723	0.317193	1	0	0	0	1
ID100003191703071703	CG6155-RA	FBgn0014877	Roe1	-0.0978344	0.238584	0.922357	-5.05044	0.164938	-1.18632	0.320889	0	0	0	0	0
ID100003516002001114	CG17781-RA	FBgn0039196	CG17781	-0.0977973	0.169414	0.922357	-4.7671	0.119532	-1.63633	0.200289	0	0	0	0	0
ID100004457001090803	CG7352-RA	FBgn0037581	CG7352	-0.0977154	0.113741	0.922357	-4.4235	0.0742639	-2.63157	0.0782195	0	1	0	1	0
ID100003182103061703	CG5206-RA	FBgn0023097	bon	-0.0976923	0.209205	0.922357	-4.94336	0.145861	-1.33953	0.272836	0	0	0	0	0
ID100003828003000609	CG13811-RA	FBgn0261556	CG42674	-0.0976127	0.323175	0.922357	-5.28714	0.218224	-0.894612	0.436913	0	1	0	1	0
ID100004454801050119	CG6742-RA	FBgn0039056	CenB1A	-0.0976013	0.130107	0.922357	-4.54069	0.0889714	-2.19399	0.115821	0	0	0	0	0
ID100004330401080007	CG8910-RA	FBgn0025833	CG8910	-0.0976001	0.258686	0.922357	-5.11511	0.176958	-1.10309	0.350533	0	0	0	0	0
ID100003452503111319	CG15442-RA	FBgn0261606	RpL27A	-0.0975929	0.430156	0.945036	-5.4915	0.295065	-0.6615	0.555561	0	0	0	0	0
ID100004056901060014	CG30350-RA	FBgn0050350	CG30350	-0.0975897	0.209262	0.922357	-4.94359	0.14563	-1.34024	0.27263	0	0	0	0	0
ID100003779702061109	CG11284-RA	FBgn0030056	CG11284	-0.0975506	0.187977	0.922357	-4.85458	0.13158	-1.48275	0.234765	0	1	0	1	0
ID100003336101110804	CG1407-RB	FBgn0033474	CG1407	-0.0975457	0.218504	0.922357	-4.97906	0.151442	-1.28822	0.288033	0	1	0	1	0
ID100004178303021518	CG5061-RA	FBgn0261458	capt	-0.0975219	0.352118	0.929853	-5.35069	0.237338	-0.821799	0.471418	0	0	0	0	0
ID100003654102110910	CG32406-RA	FBgn0052406	CG32406	-0.0974959	0.265254	0.922357	-5.13494	0.180803	-1.07848	0.359809	0	0	0	0	0
ID100004301201050105	CG15596-RA	FBgn0037418	Osi11	-0.0974938	0.108847	0.922357	-4.38494	0.0685551	-2.84425	0.0654176	0	0	0	0	0
ID100003217101021200	CG9474-RA	FBgn0028401	Snap24	-0.0974929	0.161883	0.922357	-4.72851	0.113393	-1.71955	0.184003	0	0	0	0	0
ID100004153902110312	CG12905-RA	FBgn0033508	Obp46a	-0.0974738	0.132162	0.922357	-4.55428	0.0903662	-2.15731	0.119879	0	0	0	0	0
ID100003285502021205	CG5722-RA	FBgn0024320	Npc1a	-0.0974634	0.120593	0.922357	-4.47463	0.0801194	-2.43295	0.093084	0	0	0	0	0
ID100004506602011013	CG4585-RA	FBgn0025335	CG4585	-0.0974086	0.221713	0.922357	-4.99097	0.153126	-1.27227	0.292938	0	1	0	1	1
ID100004192802010417	CG31738-RB	FBgn0259735	CG42389	-0.0972518	0.1963	0.922357	-4.89069	0.136317	-1.42685	0.248897	0	1	0	1	1
ID100003236902030913	CG5887-RC	FBgn0086687	desat1	-0.0972334	0.321837	0.922357	-5.28402	0.216214	-0.899416	0.434717	1	1	0	1	1
ID100003657102111306	CG32459-RA	FBgn0052459	CG32459	-0.0971999	0.3117	0.922357	-5.25986	0.209517	-0.927849	0.421925	0	0	0	0	0
ID100004535403011013	CG9723-RA	FBgn0030768	CG9723	-0.0971602	0.201732	0.922357	-4.91333	0.13963	-1.39168	0.258256	0	1	0	1	0
ID100003537700110813	CG8118-RC	FBgn0002643	mam	-0.0970957	0.267164	0.922357	-5.14059	0.180898	-1.07349	0.361718	0	1	0	1	1
ID100003181703021615	CG5196-RB	FBgn0038039	CG5196	-0.09706	0.163658	0.922357	-4.73778	0.113538	-1.70974	0.185844	0	0	0	0	0
ID100004061201041809	CG30437-RA	FBgn0259247	laccase2	-0.0970422	0.175044	0.922357	-4.79472	0.121489	-1.59755	0.208431	0	0	0	0	0
ID100003252003001719	CG6601-RA	FBgn0015797	Rab6	-0.09696	0.393695	0.938568	-5.43062	0.264939	-0.731943	0.517199	0	0	0	0	0
ID100004484703061607	CG13788-RE	FBgn0045495	Gr28b	-0.0969343	0.177587	0.922357	-4.80688	0.122956	-1.57673	0.212953	0	0	0	0	0
ID100004115002091209	CG15110-RA	FBgn0027535	botv	-0.0969319	0.137849	0.922357	-4.59073	0.0935974	-2.07125	0.130086	0	0	0	0	0
ID100003917501111710	CG33229-RA	FBgn0053229	CG33229	-0.0969045	0.218036	0.922357	-4.9773	0.149453	-1.29679	0.285436	0	0	0	0	0
ID100004422702110519	CG17596-RA	FBgn0262866	S6kII	-0.0968987	0.309942	0.922357	-5.25557	0.207497	-0.933978	0.419213	0	0	0	0	0
ID100003653100070910	CG32394-RA	FBgn0261934	dikar	-0.0968254	0.177009	0.922357	-4.80413	0.122276	-1.58371	0.211423	0	0	0	0	0
ID100003678503020713	CG7549-RA	FBgn0260386	mtg	-0.0968077	0.164839	0.922357	-4.74389	0.113722	-1.70254	0.187207	0	0	0	0	0
ID100003866303020306	CG4804-RA	FBgn0032178	Spn31A	-0.0967583	0.307855	0.922357	-5.25043	0.205742	-0.940581	0.416309	0	0	0	0	0
ID100003738702110112	CG7826-RC	FBgn0259168	mnb	-0.0967217	0.256435	0.922357	-5.10817	0.173141	-1.11726	0.345298	0	0	0	0	1
ID100004399202001501	CG7994-RA	FBgn0261929	CG42796	-0.0967172	0.269366	0.922357	-5.14705	0.18123	-1.06734	0.364082	0	0	0	0	0
ID100004454701070119	CG6736-RA	FBgn0044049	Ilp4	-0.0966992	0.265093	0.922357	-5.13446	0.1785	-1.08346	0.35791	0	0	0	0	0
ID100004174401080601	CG4233-RA	FBgn0001125	Got2	-0.0966785	0.0953283	0.922357	-4.26808	0.0492827	-3.92343	0.0294583	0	1	0	1	0
ID100003836903030708	CG40477-RA	FBgn0053653	Caps	-0.0966438	0.196882	0.922357	-4.89315	0.135112	-1.43057	0.247926	0	0	0	0	0
ID100003381603011212	CG2095-RA	FBgn0262603	sec8	-0.0966404	0.26701	0.922357	-5.14014	0.179539	-1.07654	0.360547	0	0	0	0	0
ID100004432702020519	CG4186-RA	FBgn0040634	CG4186	-0.0965272	0.197043	0.922357	-4.89383	0.134912	-1.43096	0.247825	0	0	0	0	0
ID100003735702110914	CG7771-RA	FBgn0004666	sim	-0.0965004	0.246892	0.922357	-5.07792	0.166564	-1.15872	0.330429	0	0	0	0	0
ID100003625802000019	CG32742-RA	FBgn0028360	l(1)G0148	-0.0963672	0.345049	0.92772	-5.33582	0.228958	-0.841788	0.461716	0	1	0	1	1
ID100003726403050706	CG6345-RA	FBgn0037816	CG6345	-0.0963476	0.294348	0.922357	-5.21608	0.195927	-0.983507	0.397878	0	0	0	0	0
ID100003634201000019	CG12286-RA	FBgn0001296	kar	-0.0963194	0.253524	0.922357	-5.09909	0.170217	-1.13172	0.340037	0	0	0	0	0
ID100003177503021011	CG5119-RB	FBgn0265297	pAbp	-0.0962689	0.348819	0.927811	-5.3438	0.231188	-0.832817	0.466048	1	1	1	0	1
ID100004044200091010	CG10302-RA	FBgn0032679	bsf	-0.0962424	0.174154	0.922357	-4.79042	0.118783	-1.62048	0.203574	0	0	0	0	0
ID100003789901060704	CG3944-RA	FBgn0017567	ND23	-0.0962167	0.341841	0.92722	-5.32894	0.226347	-0.85017	0.457699	0	0	0	0	0
ID100003941601080315	CG10574-RA	FBgn0028429	I-2	-0.0961485	0.225503	0.922357	-5.00478	0.152182	-1.2636	0.29564	0	0	0	0	0
ID100003103301100718	CG5547-RA	FBgn0032482	Pect	-0.0961402	0.170127	0.922357	-4.77066	0.115708	-1.66178	0.195143	1	1	1	0	1
ID100004304101071507	CG17023-RA	FBgn0024804	Dbp80	-0.096133	0.260906	0.922357	-5.12188	0.174315	-1.10298	0.350574	0	0	0	0	0
ID100004016000080500	CG3635-RA	FBgn0032981	CG3635	-0.0961272	0.174641	0.922357	-4.79278	0.118817	-1.61808	0.204076	0	0	0	0	0
ID100003803503110211	CG5182-RA	FBgn0028410	Pk34A	-0.0961129	0.153903	0.922357	-4.6854	0.103899	-1.85011	0.161406	0	1	0	1	0
ID100003621102110814	CG7210-RA	FBgn0001301	kel	-0.0960982	0.390323	0.937849	-5.42458	0.259596	-0.740367	0.512757	1	1	1	1	1
ID100004457201050803	CG7460-RB	FBgn0036749	CG7460	-0.0960374	0.093587	0.922357	-4.25178	0.0440814	-4.35727	0.0223382	0	0	0	0	1
ID100004539702111111	CG4613-RA	FBgn0036427	CG4613	-0.0960224	0.309191	0.922357	-5.25372	0.20444	-0.939369	0.41684	0	0	0	0	0
ID100003420901070308	CG9620-RA	FBgn0265351	nac	-0.0959735	0.183091	0.922357	-4.83252	0.124185	-1.54566	0.219906	0	0	0	0	0
ID100004082500111608	CG1403-RB	FBgn0011710	Sep1	-0.095971	0.279584	0.922357	-5.17621	0.185545	-1.03448	0.376991	0	0	0	0	0
ID100004480703020816	CG13700-RA	FBgn0036785	CG13700	-0.0959589	0.235818	0.922357	-5.04103	0.158163	-1.21342	0.311792	0	0	0	0	0
ID100003116502111813	CG15905-RA	FBgn0034462	CG15905	-0.0959277	0.271849	0.922357	-5.15426	0.18058	-1.06244	0.365981	0	0	0	0	0
ID100003685703031519	CG31364-RA	FBgn0265276	l(3)neo38,l(3)neo38,l(3)neo38,l(3)neo38	-0.0959111	0.171202	0.922357	-4.77599	0.115857	-1.65569	0.196361	0	1	0	0	0
ID100004294101020311	CG4486-RA	FBgn0015039	Cyp9b2	-0.0958803	0.674974	0.981726	-5.75156	0.592352	-0.323727	0.7674	0	0	0	0	0
ID100004489503071211	CG32055-RA	FBgn0052055	CG32055	-0.0958487	0.167717	0.922357	-4.75857	0.11324	-1.69285	0.18906	0	0	0	0	0
ID100004543500070819	CG4674-RA	FBgn0037856	CG4674	-0.0957488	0.219113	0.922357	-4.98133	0.14707	-1.30208	0.283842	0	1	0	1	1
ID100003928702031309	CG10426-RA	FBgn0036273	CG10426	-0.0957143	0.12829	0.922357	-4.52849	0.082083	-2.33213	0.101949	0	0	0	0	0
ID100003289803000906	CG31875-RA	FBgn0051875	CG31875	-0.0956736	0.267186	0.922357	-5.14066	0.176958	-1.08131	0.358727	0	0	0	0	0
ID100003569401010615	CG7331-RA	FBgn0261108	Atg13	-0.0956394	0.324324	0.922357	-5.2898	0.213062	-0.897761	0.435473	0	1	0	1	0
ID100004291401080105	CG4435-RA	FBgn0032117	FucTB	-0.095591	0.31598	0.922357	-5.27018	0.207523	-0.921256	0.424861	0	0	0	0	0
ID100003241000041719	CG9779-RA	FBgn0037231	vps24	-0.0955692	0.293165	0.922357	-5.21298	0.192937	-0.990677	0.394875	1	0	0	0	1
ID100004126800001414	CG4165-RA	FBgn0029763	CG4165	-0.0955549	0.175696	0.922357	-4.79786	0.118035	-1.6191	0.203862	0	1	0	1	1
ID100003325100020604	CG3380-RA	FBgn0034716	Oatp58Dc	-0.095476	0.266271	0.922357	-5.13796	0.175837	-1.08596	0.356962	0	0	0	0	0
ID100004338203091006	CG11837-RA	FBgn0039627	CG11837	-0.0954107	0.0999992	0.922357	-4.31033	0.0509485	-3.74538	0.0332215	0	0	0	0	0
ID100004248301060606	CG1257-RA	FBgn0015571	alpha-Est3	-0.0954097	0.0929494	0.922357	-4.24573	0.0402814	-4.73716	0.0178357	0	0	0	0	0
ID100003723703111219	CG6196-RA	FBgn0038323	CG6196	-0.0953888	0.629084	0.979429	-5.71797	0.506214	-0.376872	0.731347	0	0	0	0	0
ID100003365401000715	CG6499-RA	FBgn0038309	CG6499	-0.0952948	0.417017	0.943108	-5.47045	0.276664	-0.688884	0.540392	0	1	0	1	1
ID100003399600000902	CG11293-RA	FBgn0265052	St3	-0.0952389	0.223398	0.922357	-4.99714	0.148417	-1.2834	0.289508	0	0	0	0	0
ID100003327803080804	CG5433-RA	FBgn0010235	Klc	-0.0951517	0.144296	0.922357	-4.63012	0.0938912	-2.02685	0.135756	0	0	0	0	0
ID100003101301020313	CG5500-RA	FBgn0039461	CG5500	-0.0951342	0.138873	0.922357	-4.59712	0.0894635	-2.12677	0.123388	0	1	0	1	0
ID100004237902110413	CG15730-RA	FBgn0030395	Mks1	-0.0950939	0.223526	0.922357	-4.99761	0.148108	-1.28411	0.289288	0	0	0	0	0
ID100004496401010108	CG32180-RA	FBgn0000567	Eip74EF	-0.095086	0.427879	0.944875	-5.48792	0.284296	-0.668922	0.551418	1	1	1	1	1
ID100003920401010907	CG33298-RB	FBgn0032120	CG33298	-0.0950004	0.23021	0.922357	-5.02156	0.152059	-1.24952	0.300082	0	0	0	0	0
ID100003948401040214	CG10686-RA	FBgn0041775	tral	-0.0949165	0.33577	0.92722	-5.31568	0.218333	-0.869465	0.448569	0	1	0	1	0
ID100003132400040502	CG30055-RA	FBgn0050055	CR30055	-0.0949047	0.286987	0.922357	-5.19652	0.187145	-1.01423	0.385158	1	1	1	0	1
ID100003303401051205	CG15385-RA	FBgn0031397	CG15385	-0.0948717	0.162241	0.922357	-4.7304	0.106707	-1.77817	0.173437	1	0	0	0	1
ID100003467202050218	CG13348-RA	FBgn0020766	Aats-phe	-0.0948543	0.0963301	0.922357	-4.27732	0.0433486	-4.37635	0.0220791	0	1	0	1	1
ID100004492803010716	CG32112-RA	FBgn0052112	CG32112	-0.0948269	0.206473	0.922357	-4.93253	0.136539	-1.38901	0.258981	0	0	0	0	0
ID100003944001080101	CG10618-RA	FBgn0045761	CHKov1	-0.094811	0.325371	0.922357	-5.29222	0.211242	-0.897654	0.435521	0	1	0	1	1
ID100004170602000909	CG7632-RA	FBgn0037071	CG7632	-0.0946992	0.42879	0.944875	-5.48935	0.283621	-0.667787	0.55205	0	0	0	0	0
ID100003230203050013	CG11748-RB	FBgn0031109	Obp19a	-0.0945005	0.119304	0.922357	-4.46525	0.0700064	-2.69977	0.0738006	0	0	0	0	0
ID100003948601000214	CG10691-RB	FBgn0002031	l(2)37Cc,l(2)37Cc	-0.094284	0.30967	0.922357	-5.2549	0.199614	-0.944662	0.414523	0	0	0	0	0
ID100004087002041407	CG6412-RA	FBgn0032646	CG6412	-0.0942692	0.167411	0.922357	-4.75703	0.108793	-1.733	0.181517	0	0	0	0	0
ID100003361302100900	CG18497-RA	FBgn0016977	spen	-0.0941388	0.243613	0.922357	-5.06721	0.158067	-1.19112	0.319256	1	1	0	1	0
ID100004309200011316	CG8497-RA	FBgn0026374	Rhp	-0.0941247	0.185044	0.922357	-4.84142	0.120589	-1.56108	0.216423	0	0	0	0	0
ID100004456203010119	CG7152-RA	FBgn0037130	Syn1	-0.0940933	0.296035	0.922357	-5.22048	0.190464	-0.988044	0.395976	0	0	0	0	0
ID100004012702020818	CG3566-RC	FBgn0029854	CG3566	-0.094049	0.256723	0.922357	-5.10906	0.165936	-1.13356	0.339376	0	0	0	0	1
ID100003320702061709	CG32154-RA	FBgn0263608	l(3)72Dr	-0.0940443	0.196231	0.922357	-4.8904	0.127796	-1.47178	0.237467	0	0	0	0	0
ID100004496101070108	CG32176-RA	FBgn0052176	CG32176	-0.0939714	0.193722	0.922357	-4.87969	0.125952	-1.49218	0.23247	1	0	0	0	0
ID100004389402051501	CG17026-RA	FBgn0036550	CG17026	-0.0939268	0.107363	0.922357	-4.37288	0.0549245	-3.42022	0.0418364	0	0	0	0	0
ID100004257901070606	CG11328-RA	FBgn0028703	Nhe3	-0.0939262	0.0934834	0.922357	-4.2508	0.033945	-5.53403	0.0116282	0	0	0	0	0
ID100003128000080015	CG2986-RD	FBgn0015521	RpS21	-0.0938852	0.202333	0.922357	-4.91579	0.131343	-1.42962	0.248173	0	0	0	0	0
ID100004315800000002	CG17446-RA	FBgn0030121	Cfp1	-0.0938635	0.276168	0.922357	-5.16661	0.177437	-1.05799	0.367712	0	0	0	0	0
ID100004145601091414	CG2185-RA	FBgn0037358	elm	-0.0938257	0.187481	0.922357	-4.85237	0.121419	-1.54548	0.219945	0	1	0	1	0
ID100003271400091701	CG8268-RA	FBgn0035827	Srp9	-0.0936471	0.150014	0.922357	-4.66349	0.0941807	-1.98867	0.140866	0	0	0	0	0
ID100004371703100518	CG7478-RA	FBgn0000045	Act79B	-0.0936253	0.205336	0.922357	-4.92797	0.132581	-1.41235	0.25271	0	0	0	0	0
ID100004420003051810	CG9155-RC	FBgn0010246	Myo61F	-0.0935958	0.394349	0.938568	-5.43178	0.254081	-0.736739	0.514666	0	1	0	1	0
ID100004093902100304	CG6550-RA	FBgn0034214	CG6550	-0.0935702	0.235055	0.922357	-5.03841	0.151191	-1.23777	0.303841	1	1	1	1	0
ID100003918001011710	CG33248-RA	FBgn0259166	CG42271	-0.0935632	0.127817	0.922357	-4.52528	0.0752631	-2.4863	0.088774	0	0	0	0	0
ID100004178701060909	CG5102-RA	FBgn0000413	da	-0.0935461	0.111805	0.922357	-4.40846	0.0588402	-3.17967	0.0501069	0	0	0	0	0
ID100003861700100710	CG10866-RA	FBgn0035475	CG10866	-0.0935159	0.423936	0.944875	-5.48165	0.275647	-0.67852	0.546095	0	0	0	0	0
ID100003159000011311	CG11309-RB	FBgn0037070	CG11309	-0.0934953	0.18719	0.922357	-4.85107	0.120334	-1.55394	0.218029	0	0	0	0	0
ID100004095301061407	CG9983-RB	FBgn0001215	Hrb98DE	-0.093469	0.157546	0.922357	-4.70538	0.0994159	-1.88036	0.156639	0	0	0	0	0
ID100004163102061304	CG7492-RA	FBgn0035807	CG7492	-0.0934299	0.252352	0.922357	-5.0954	0.161513	-1.15694	0.331055	0	0	0	0	0
ID100003411501020308	CG10138-RA	FBgn0005778	PpD5	-0.0934206	0.626772	0.977968	-5.71613	0.4915	-0.380145	0.729156	0	0	0	0	0
ID100003182203041703	CG5208-RA	FBgn0028470	Patr-1	-0.093409	0.27131	0.922357	-5.1527	0.173143	-1.07898	0.359616	0	0	0	0	0
ID100004061901020203	CG30448-RA	FBgn0043532	Obp56i	-0.0933852	0.656529	0.979964	-5.73874	0.541136	-0.345145	0.752767	0	0	0	0	0
ID100003449901020603	CG30288-RA	FBgn0050288	CG30288	-0.0933765	0.184874	0.922357	-4.84065	0.118457	-1.57655	0.212992	0	0	0	0	0
ID100004086102100919	CG6393-RD	FBgn0265192	Snp	-0.0933391	0.209941	0.922357	-4.94626	0.13476	-1.38527	0.260003	0	0	0	0	0
ID100003337303110804	CG14110-RA	FBgn0036352	CG14110	-0.0933323	0.133192	0.922357	-4.561	0.0794101	-2.35064	0.100247	0	0	0	0	0
ID100004412101071417	CG9001-RA	FBgn0034175	ste24b	-0.0932738	0.150534	0.922357	-4.66645	0.0935315	-1.99449	0.140072	0	1	0	1	0
ID100004128200080617	CG4572-RB	FBgn0038738	CG4572	-0.0931815	0.391185	0.937849	-5.42613	0.250429	-0.744175	0.510759	0	1	0	1	0
ID100003592402080208	CG31412-RA	FBgn0085438	CG34409	-0.0930559	0.328913	0.924195	-5.30032	0.208185	-0.893971	0.437207	0	0	0	0	0
ID100003483201080317	CG13427-RA	FBgn0034514	CG13427	-0.0929964	0.327008	0.923197	-5.29598	0.206783	-0.899459	0.434697	0	0	0	0	0
ID100003543100110110	CG9240-RA	FBgn0030669	CG9240	-0.0929772	0.158719	0.922357	-4.7117	0.0989195	-1.87985	0.156718	0	0	0	0	0
ID100003369203081804	CG6746-RA	FBgn0032394	CG6746	-0.0929456	0.100097	0.922357	-4.31119	0.0407897	-4.55731	0.0198043	1	1	1	1	1
ID100003129402040015	CG30008-RA	FBgn0050008	CG30008	-0.0929067	0.123617	0.922357	-4.49621	0.0692007	-2.68514	0.0747218	0	0	0	0	0
ID100003986203041003	CG8165-RA	FBgn0037703	JHDM2	-0.0928521	0.311999	0.922357	-5.26059	0.196822	-0.943511	0.415026	0	0	0	0	0
ID100003286400081305	CG5735-RA	FBgn0264307	orb2	-0.092825	0.164536	0.922357	-4.74233	0.10277	-1.80647	0.168585	0	1	0	1	0
ID100003211102020013	CG5422-RD	FBgn0005649	Rox8	-0.0928233	0.42403	0.944875	-5.48181	0.273247	-0.679409	0.545604	0	0	0	0	0
ID100003234902071509	CG5854-RB	FBgn0039130	CG5854	-0.0928231	0.186951	0.922357	-4.85	0.118349	-1.56863	0.214741	0	1	0	1	1
ID100004458303070803	CG7744-RA	FBgn0034447	CG7744	-0.0927577	0.211554	0.922357	-4.95255	0.134209	-1.38229	0.260818	0	1	0	1	0
ID100004360302100809	CG30062-RA	FBgn0050062	CG30062	-0.0927413	0.271757	0.922357	-5.154	0.171519	-1.08141	0.35869	0	1	0	1	0
ID100003493303110305	CG13091-RA	FBgn0032055	CG13091	-0.0926983	0.119124	0.922357	-4.46393	0.0639512	-2.89903	0.0625516	0	0	0	0	0
ID100003114103110718	CG40485-RB	FBgn0069973	CG40485	-0.0926822	0.278744	0.922357	-5.17386	0.17565	-1.05531	0.368759	0	0	0	0	0
ID100004438500061107	CG4301-RA	FBgn0030747	CG4301	-0.0926274	0.262027	0.922357	-5.12527	0.165217	-1.12128	0.343828	0	0	0	0	0
ID100004328703061006	CG8864-RA	FBgn0028940	Cyp28a5	-0.0925927	0.118047	0.922357	-4.456	0.0624502	-2.96533	0.0592897	0	0	0	0	0
ID100003846902070306	CG6767-RA	FBgn0036030	CG6767	-0.0925285	0.211835	0.922357	-4.95364	0.133761	-1.38349	0.26049	1	1	0	1	1
ID100003445101021805	CG30152-RA	FBgn0034543	CG30152	-0.0925002	0.168711	0.922357	-4.76358	0.104871	-1.76407	0.175913	0	0	0	0	0
ID100003676803001306	CG7009-RA	FBgn0038861	CG7009	-0.0924651	0.458707	0.945296	-5.53406	0.299332	-0.61781	0.580431	0	1	0	1	0
ID100003616602050017	CG7120-RA	FBgn0035888	CG7120	-0.0923712	0.140166	0.922357	-4.60511	0.0825436	-2.23812	0.111155	0	0	0	0	0
ID100003502500070602	CG8786-RB	FBgn0036897	CG8786	-0.0923544	0.142337	0.922357	-4.61836	0.0843078	-2.19089	0.116158	0	0	0	0	1
ID100004501502071419	CG4261-RA	FBgn0022787	Hel89B	-0.0923067	0.259701	0.922357	-5.11821	0.162883	-1.13341	0.339429	1	1	1	1	1
ID100003584702070501	CG5016-RA	FBgn0011669	Mst57Db	-0.0923002	0.101103	0.922357	-4.32	0.0393791	-4.68777	0.01835	0	0	0	0	0
ID100003228501031817	CG11709-RA	FBgn0030310	PGRP-SA	-0.0922519	0.161602	0.922357	-4.72703	0.099021	-1.86328	0.159311	0	0	0	0	0
ID100004168802001518	CG7599-RA	FBgn0004593	Eig71Ef	-0.0922391	0.175729	0.922357	-4.79802	0.109091	-1.69105	0.189407	0	0	0	0	0
ID100003616702030017	CG7122-RA	FBgn0030893	RhoGAP16F	-0.092201	0.323978	0.922357	-5.289	0.202426	-0.910959	0.429482	0	1	0	1	1
ID100004178801040909	CG5112-RA	FBgn0039341	CG5112	-0.0920978	0.178396	0.922357	-4.8107	0.110547	-1.66622	0.194259	0	0	0	0	0
ID100004290903060517	CG4428-RA	FBgn0031298	Atg4	-0.0920593	0.115573	0.922357	-4.43749	0.0578411	-3.18318	0.0499719	1	0	0	0	0
ID100003161900031703	CG12075-RB	FBgn0030065	CG12075	-0.0920177	0.41064	0.940563	-5.45988	0.260434	-0.706649	0.530725	0	0	0	0	0
ID100003266801050115	CG15323-RA	FBgn0040784	CG15323	-0.0920142	0.104627	0.922357	-4.35018	0.0435665	-4.22408	0.0242617	0	0	0	0	0
ID100003933800081717	CG14351-RA	FBgn0261509	haf	-0.092007	0.343897	0.927628	-5.33336	0.214604	-0.857458	0.454232	0	0	0	0	0
ID100003681103100107	CG8110-RA	FBgn0024187	syd	-0.0919965	0.174424	0.922357	-4.79173	0.107509	-1.71142	0.185526	0	0	0	0	0
ID100003661302110512	CG32528-RA	FBgn0052528	parvin	-0.0919765	0.247015	0.922357	-5.07832	0.154169	-1.19319	0.318557	0	0	0	0	0
ID100004189201010904	CG3573-RA	FBgn0023508	Ocrl	-0.0919662	0.146018	0.922357	-4.64032	0.0861782	-2.13433	0.122509	0	0	0	0	0
ID100003692602091108	CG8181-RA	FBgn0265011	Np	-0.0918726	0.210198	0.922357	-4.94726	0.130921	-1.40348	0.255074	0	0	0	0	0
ID100003386202051611	CG12210-RA	FBgn0003660	Syb	-0.0918106	0.424195	0.944875	-5.48207	0.269749	-0.68071	0.544886	0	0	0	0	0
ID100003162602011615	CG12209-RA	FBgn0033498	CG12209	-0.091732	0.215576	0.922357	-4.96801	0.133948	-1.36967	0.264306	0	0	0	0	0
ID100004479501020816	CG13671-RA	FBgn0035867	CG13671	-0.091693	0.103499	0.922357	-4.34064	0.0403584	-4.54394	0.0199617	0	0	0	0	0
ID100004476600000810	CG7045-RA	FBgn0038978	CG7045	-0.0916566	0.157978	0.922357	-4.70772	0.094625	-1.93726	0.148109	0	0	0	0	0
ID100003914103070401	CG33188-RB	FBgn0265275	CG43674	-0.091566	0.158994	0.922357	-4.71318	0.095131	-1.92505	0.149892	0	0	0	0	0
ID100003897602000504	CG14995-RA	FBgn0035497	CG14995	-0.0915651	0.28386	0.922357	-5.18802	0.175565	-1.04309	0.373565	0	1	0	1	1
ID100003509300020607	CG17242-RA	FBgn0250841	CG17242	-0.0915597	0.253863	0.922357	-5.10015	0.157198	-1.1649	0.328268	0	0	0	0	0
ID100004205900020612	CG1635-RA	FBgn0039854	CG1635	-0.0915354	0.14071	0.922357	-4.60845	0.0804867	-2.27455	0.107474	0	0	0	0	0
ID100003612201090501	CG1407-RA	FBgn0033474	CG1407	-0.0915021	0.174687	0.922357	-4.793	0.106314	-1.72136	0.183667	0	1	0	1	0
ID100003679103021101	CG7729-RA	FBgn0036688	Fit2	-0.0914793	0.32308	0.922357	-5.28692	0.199655	-0.916372	0.427047	0	0	0	0	0
ID100003270302070906	CG8238-RA	FBgn0040491	Buffy	-0.0913387	0.13529	0.922357	-4.57453	0.0751533	-2.43073	0.0932693	0	0	0	0	0
ID100003342403051600	CG14224-RA	FBgn0031057	Ubqn	-0.0912741	0.406666	0.940118	-5.45318	0.254958	-0.715993	0.525696	1	0	0	0	0
ID100004212901060206	CG11194-RA	FBgn0027788	Hey	-0.0912338	0.248317	0.922357	-5.08253	0.152882	-1.19352	0.318445	0	1	0	1	0
ID100004479401040816	CG13667-RA	FBgn0035890	CG13667	-0.0911914	0.248003	0.922357	-5.08152	0.152571	-1.1954	0.31781	0	0	0	0	0
ID100003169902100403	CG3099-RB	FBgn0261931	CG42797	-0.0911144	0.135185	0.922357	-4.57386	0.0743521	-2.45089	0.0916068	0	0	0	0	1
ID100004144901111105	CG2121-RA	FBgn0033289	CG2121	-0.0910583	0.120847	0.922357	-4.47646	0.0600955	-3.03045	0.0562908	0	0	0	0	0
ID100004110803090611	CG31072-RA	FBgn0051072	Lerp	-0.0910021	0.195058	0.922357	-4.88541	0.118722	-1.53302	0.222805	0	1	0	1	0
ID100003852700110509	CG6884-RA	FBgn0036811	MED11	-0.0909955	0.314013	0.922357	-5.26546	0.1925	-0.945408	0.414197	0	0	0	0	0
ID100003282502021701	CG5670-RE	FBgn0002921	Atpalpha	-0.0909292	0.198271	0.922357	-4.89899	0.120626	-1.50762	0.228762	0	1	0	1	1
ID100004016502101816	CG3647-RB	FBgn0001978	stc	-0.0908844	0.140158	0.922357	-4.60506	0.0780137	-2.32996	0.102152	0	0	0	0	0
ID100004407301061501	CG13069-RA	FBgn0040798	CG13069	-0.090845	0.118292	0.922357	-4.45781	0.0564805	-3.21686	0.0487006	0	0	0	0	0
ID100003937302100111	CG14435-RA	FBgn0029911	CG14435	-0.0908165	0.161775	0.922357	-4.72795	0.0950536	-1.91085	0.151999	0	0	0	0	0
ID100003894302060412	CG14938-RA	FBgn0020309	crol	-0.090802	0.19113	0.922357	-4.86847	0.115567	-1.57142	0.214122	1	1	1	0	0
ID100003709402081503	CG17998-RA	FBgn0261988	Gprk2	-0.0907372	0.33033	0.924861	-5.30353	0.201954	-0.898593	0.435093	1	1	0	1	0
ID100003081900070313	CG17187-RA	FBgn0037882	CG17187	-0.0906787	0.152116	0.922357	-4.67541	0.0872457	-2.0787	0.129163	0	0	0	0	0
ID100003520203000607	CG16707-RD	FBgn0045823	vsg	-0.0906179	0.516817	0.956745	-5.60896	0.343646	-0.527391	0.634437	0	0	0	0	0
ID100003838201011706	CG4060-RA	FBgn0038487	TwdlW	-0.0905758	0.265562	0.922357	-5.13585	0.161535	-1.12144	0.343771	0	0	0	0	0
ID100003410103060902	CG10117-RA	FBgn0265974	ttv	-0.0905168	0.266785	0.922357	-5.13948	0.16211	-1.11673	0.345491	0	0	0	0	0
ID100003571601051103	CG7364-RA	FBgn0028541	TM9SF4	-0.0905048	0.211593	0.922357	-4.9527	0.128022	-1.4139	0.252299	0	0	0	0	0
ID100003322400081508	CG32561-RA	FBgn0016080	xmas-1	-0.0904646	0.126813	0.922357	-4.51842	0.0642455	-2.81622	0.0669475	0	1	0	1	0
ID100003303703110319	CG15395-RA	FBgn0031440	CG15395	-0.0904582	0.273647	0.922357	-5.15943	0.166115	-1.0891	0.355775	0	0	0	0	0
ID100003549102100116	CG12976-RA	FBgn0259239	CG42337	-0.0904268	0.163131	0.922357	-4.73505	0.0949324	-1.90508	0.152865	0	1	0	1	0
ID100004143201090302	CG1971-RA	FBgn0039881	CG1971	-0.0903252	0.256982	0.922357	-5.10986	0.155596	-1.16102	0.329622	0	0	0	0	0
ID100004479803081211	CG13680-RA	FBgn0262579	Ect4	-0.0902947	0.121672	0.922357	-4.4824	0.0582303	-3.1013	0.0532416	0	1	0	1	1
ID100004497203090108	CG32190-RA	FBgn0052190	NUCB1	-0.0902286	0.205509	0.922357	-4.92867	0.123362	-1.46283	0.239698	0	0	0	0	0
ID100004340503110106	CG11883-RB	FBgn0033538	CG11883	-0.0902286	0.165251	0.922357	-4.74601	0.0959235	-1.88126	0.1565	0	0	0	0	1
ID100003897700101315	CG14996-RB	FBgn0035499	Chd64	-0.0901761	0.491819	0.956309	-5.57852	0.318629	-0.566026	0.610951	0	1	0	1	1
ID100004461700110505	CG32260-RA	FBgn0052260	CG32260	-0.0901459	0.297775	0.922357	-5.22498	0.179918	-1.00208	0.390145	0	0	0	0	0
ID100004172803041304	CG3903-RC	FBgn0001987	Gli	-0.0901435	0.236369	0.922357	-5.04292	0.142478	-1.26537	0.295085	0	0	0	0	1
ID100003902701060412	CG9183-RA	FBgn0003114	plu	-0.0901315	0.103365	0.922357	-4.3395	0.0319267	-5.64615	0.0109957	0	1	0	1	0
ID100003695702070416	CG8309-RA	FBgn0033902	Tango7	-0.0899546	0.187768	0.922357	-4.85365	0.110937	-1.62173	0.203312	0	0	0	0	0
ID100004427502110005	CG17715-RE	FBgn0041004	CG17715	-0.0899306	0.227319	0.922357	-5.0113	0.136285	-1.31974	0.278594	0	0	0	0	0
ID100003213603000004	CG9414-RA	FBgn0028406	Drep-4	-0.0898436	0.273182	0.922357	-5.1581	0.164049	-1.09532	0.353433	0	0	0	0	0
ID100003454601051805	CG15531-RA	FBgn0039755	CG15531	-0.089813	0.160446	0.922357	-4.72093	0.091119	-1.97133	0.143261	0	0	0	0	0
ID100003802801010211	CG5064-RA	FBgn0035947	Srp68	-0.0898114	0.198826	0.922357	-4.9013	0.117861	-1.52403	0.224895	0	0	0	0	0
ID100003404301021611	CG10011-RA	FBgn0039590	CG10011	-0.0896637	0.378255	0.935882	-5.40235	0.229711	-0.780666	0.491935	0	0	0	0	0
ID100004169000080909	CG7603-RA	FBgn0036726	CG7603	-0.0895806	0.178	0.922357	-4.80883	0.103179	-1.73641	0.18089	0	0	0	0	0
ID100004205700060612	CG1597-RA	FBgn0030289	CG1597	-0.0894079	0.151324	0.922357	-4.67094	0.0827688	-2.16043	0.119528	0	1	0	1	0
ID100004041402051619	CG10248-RA	FBgn0013772	Cyp6a8	-0.0893826	0.197767	0.922357	-4.89687	0.115957	-1.54166	0.220819	0	1	0	1	1
ID100003978702101602	CG4858-RA	FBgn0037011	CG4858	-0.0893557	0.134079	0.922357	-4.56675	0.067569	-2.64487	0.0773325	1	1	0	1	1
ID100003160802010403	CG11784-RA	FBgn0033381	GstE13	-0.0893494	0.256461	0.922357	-5.10825	0.152483	-1.17192	0.325829	0	1	0	1	1
ID100003405901060901	CG10045-RA	FBgn0001149	GstD1	-0.0893467	0.414752	0.942452	-5.46673	0.254018	-0.703468	0.532446	0	1	0	1	1
ID100003737500110112	CG7806-RA	FBgn0032018	CG7806	-0.089314	0.415283	0.942452	-5.4676	0.254285	-0.702472	0.532986	0	0	0	0	0
ID100004217001080805	CG11290-RA	FBgn0034975	enok	-0.0892599	0.304927	0.922357	-5.24315	0.181644	-0.982802	0.398175	0	0	0	0	0
ID100003313100031508	CG12918-RA	FBgn0263260	sel	-0.089182	0.308043	0.922357	-5.25089	0.183319	-0.972973	0.402329	0	1	0	1	1
ID100003745802000914	CG10966-RA	FBgn0261549	rdgA	-0.0891328	0.306658	0.922357	-5.24746	0.18232	-0.977759	0.400301	0	1	0	1	0
ID100003937702020111	CG14443-RA	FBgn0029880	CG14443	-0.0889999	0.306373	0.922357	-5.24675	0.181744	-0.979399	0.399609	0	1	0	1	0
ID100004201302100905	CG14909-RA	FBgn0038458	VhaM9.7-d	-0.0889533	0.226306	0.922357	-5.00767	0.132893	-1.33872	0.273068	0	0	0	0	1
ID100004403803041417	CG12954-RA	FBgn0034001	mRpL41	-0.0889339	0.234957	0.922357	-5.03808	0.13818	-1.28722	0.288338	0	0	0	0	0
ID100003538200010813	CG8204-RA	FBgn0034033	CG8204	-0.0889087	0.281702	0.922357	-5.18208	0.166473	-1.06814	0.363774	0	0	0	0	0
ID100003151003050213	CG31650-RA	FBgn0031673	CG31650	-0.0889049	0.133604	0.922357	-4.56368	0.0655659	-2.71193	0.0730455	0	0	0	0	0
ID100003419003091312	CG9550-RA	FBgn0031826	CG9550	-0.0889002	0.173878	0.922357	-4.78908	0.0982974	-1.8088	0.168192	0	0	0	0	0
ID100004335001010002	CG11759-RA	FBgn0028421	Kap3	-0.0887475	0.183831	0.922357	-4.83591	0.10481	-1.6935	0.188935	0	1	0	1	0
ID100003170402000403	CG31160-RA	FBgn0085405	CG34376	-0.0887309	0.454617	0.945296	-5.52822	0.281795	-0.629755	0.57355	0	1	0	1	0
ID100003652403091704	CG17521-RB	FBgn0024733	RpL10	-0.0887031	0.349723	0.928229	-5.3457	0.207874	-0.85343	0.456145	0	0	0	0	0
ID100004003400091405	CG3779-RA	FBgn0002973	numb	-0.0885361	0.426414	0.944875	-5.4856	0.259602	-0.682092	0.544124	0	0	0	0	0
ID100003196202011513	CG33082-RA	FBgn0053082	CG33082	-0.0885052	0.277621	0.922357	-5.17071	0.162819	-1.08716	0.356509	0	0	0	0	0
ID100003618702111008	CG7164-RA	FBgn0031946	CG7164	-0.0884728	0.244009	0.922357	-5.06851	0.142398	-1.24261	0.302286	0	0	0	0	1
ID100003755203040914	CG1822-RC	FBgn0014133	bif	-0.0884507	0.153937	0.922357	-4.68559	0.0819066	-2.1598	0.119599	0	1	0	1	1
ID100004147401090617	CG2331-RA	FBgn0261014	TER94	-0.0884308	0.226951	0.922357	-5.00998	0.131804	-1.34185	0.272168	0	0	0	0	0
ID100003389100071312	CG12263-RA	FBgn0034346	CG12263	-0.0884091	0.23179	0.922357	-5.0271	0.134732	-1.31237	0.280773	1	1	1	0	1
ID100004017402040500	CG3668-RA	FBgn0004896	fd59A	-0.0882952	0.218097	0.922357	-4.97753	0.125892	-1.40271	0.255279	0	0	0	0	0
ID100003786000000802	CG1168-RA	FBgn0041707	7B2	-0.0882456	0.176039	0.922357	-4.7995	0.0979104	-1.80258	0.169243	0	0	0	0	0
ID100003763203011416	CG30344-RA	FBgn0050344	CG30344	-0.0882132	0.285546	0.922357	-5.19261	0.166736	-1.05812	0.367662	0	1	0	1	1
ID100004543102030703	CG4669-RA	FBgn0035598	CG4669	-0.0881928	0.133755	0.922357	-4.56466	0.0632068	-2.79061	0.068384	0	0	0	0	0
ID100003927100111309	CG10333-RA	FBgn0032690	CG10333	-0.0881545	0.237735	0.922357	-5.04756	0.137653	-1.28082	0.290298	0	0	0	0	0
ID100004224601011811	CG15908-RA	FBgn0033085	CG15908	-0.0881429	0.38734	0.936844	-5.41917	0.230715	-0.764084	0.500416	1	0	0	0	1
ID100003342103111600	CG14217-RB	FBgn0031030	Tao	-0.088094	0.306709	0.922357	-5.24759	0.179199	-0.983194	0.39801	0	0	0	0	0
ID100003553802001103	CG13921-RA	FBgn0035267	CG13921	-0.0880495	0.183574	0.922357	-4.83473	0.102601	-1.71634	0.184603	0	0	0	0	0
ID100003943203000315	CG10601-RA	FBgn0014343	mirr	-0.0880212	0.174712	0.922357	-4.79312	0.0962997	-1.82807	0.164987	0	0	0	0	0
ID100003825102100815	CG32149-RA	FBgn0036518	RhoGAP71E	-0.0880127	0.176883	0.922357	-4.80353	0.0978203	-1.79948	0.169769	0	1	0	1	1
ID100003821100061801	CG31893-RA	FBgn0040958	Peritrophin-15b	-0.0880119	0.183744	0.922357	-4.83551	0.102609	-1.71549	0.184763	0	0	0	0	0
ID100003605501111815	CG12272-RA	FBgn0036571	CG12272	-0.0879513	0.19429	0.922357	-4.88213	0.109562	-1.60551	0.206729	0	0	0	0	0
ID100003160202011311	CG11620-RA	FBgn0259818	CG42399	-0.0878346	0.258757	0.922357	-5.11532	0.149486	-1.17515	0.324714	1	0	0	0	0
ID100004297001050010	CG14616-RC	FBgn0027279	l(1)G0196,l(1)G0196,l(1)G0196,l(1)G0196,l(1)G0196	-0.0878262	0.195935	0.922357	-4.88914	0.11029	-1.59264	0.209486	0	1	0	1	1
ID100003833101060407	CG14020-RA	FBgn0031707	CG14020	-0.087782	0.109553	0.922357	-4.39061	0.0296399	-5.92323	0.00961467	0	0	0	0	0
ID100003405701100901	CG10042-RB	FBgn0038016	MBD-R2	-0.0877654	0.1196	0.922357	-4.46742	0.0455344	-3.85491	0.0308383	0	0	0	0	0
ID100003814100030407	CG14846-RA	FBgn0086901	cv-c	-0.0877479	0.312724	0.922357	-5.26235	0.18181	-0.965273	0.405613	0	1	0	1	0
ID100003730600050016	CG7664-RA	FBgn0001994	crp	-0.0875737	0.295283	0.922357	-5.21852	0.170697	-1.02607	0.380362	1	1	1	0	1
ID100003756901060112	CG18269-RA	FBgn0031719	CG18269	-0.0875691	0.332907	0.925366	-5.30931	0.193678	-0.904277	0.432506	0	0	0	0	0
ID100003674003081705	CG6253-RA	FBgn0017579	RpL14	-0.0875629	0.626756	0.977968	-5.71611	0.458554	-0.381909	0.727975	0	0	0	0	0
ID100003101501100616	CG5502-RA	FBgn0003279	RpL4	-0.0875524	0.685799	0.981726	-5.75868	0.559497	-0.312968	0.774801	0	1	0	1	1
ID100004117100031414	CG1514-RA	FBgn0029976	snz	-0.0875058	0.12056	0.922357	-4.47439	0.04563	-3.83545	0.0312453	0	1	0	1	0
ID100003980201040507	CG8042-RA	FBgn0027554	CG8042	-0.0874394	0.18359	0.922357	-4.83481	0.100816	-1.73463	0.181218	0	0	0	0	0
ID100003979901100507	CG8029-RA	FBgn0262515	VhaAC45	-0.0874167	0.251924	0.922357	-5.09404	0.144144	-1.21291	0.311961	0	0	0	0	0
ID100003117602011001	CG1665-RA	FBgn0033451	CG1665	-0.0873785	0.248408	0.922357	-5.08282	0.141906	-1.2315	0.30587	0	0	0	0	0
ID100004155600010601	CG13315-RA	FBgn0040827	CG13315	-0.0873564	0.153616	0.922357	-4.68381	0.0781717	-2.23499	0.111479	0	0	0	0	1
ID100003220303100013	CG9535-RA	FBgn0259749	mmy	-0.0873326	0.20971	0.922357	-4.94535	0.117811	-1.48259	0.234804	0	0	0	0	1
ID100004200600000905	CG14744-RA	FBgn0033324	CG14744	-0.0872691	0.196984	0.922357	-4.89358	0.109361	-1.59598	0.208768	0	0	0	0	0
ID100004089102101712	CG6453-RA	FBgn0032643	CG6453	-0.0872412	0.135242	0.922357	-4.57423	0.0612359	-2.84935	0.0651438	0	0	0	0	0
ID100003378001011804	CG2028-RB	FBgn0015024	CkIalpha	-0.0871577	0.405074	0.939723	-5.45046	0.239452	-0.727977	0.519301	0	1	0	1	1
ID100003091600040313	CG32280-RA	FBgn0052280	CG32280	-0.0870971	0.369137	0.935123	-5.3849	0.215143	-0.809669	0.477392	0	0	0	0	0
ID100003860702060409	CG10846-RA	FBgn0040228	dyn-p25	-0.0870828	0.333228	0.925423	-5.31003	0.192343	-0.905497	0.431952	0	0	0	0	1
ID100004525403081013	CG14471-RB	FBgn0264959	Src42A	-0.0870671	0.154772	0.922357	-4.69021	0.078184	-2.22724	0.112285	1	0	0	0	0
ID100003348300070404	CG10978-RA	FBgn0037374	jagn	-0.0869351	0.161751	0.922357	-4.72782	0.08333	-2.08653	0.128201	0	0	0	0	0
ID100004295203040311	CG4525-RA	FBgn0038358	CG4525	-0.0869267	0.155135	0.922357	-4.69221	0.0780256	-2.22816	0.112188	0	0	0	0	0
ID100004497603010108	CG32196-RA	FBgn0052196	CG32196	-0.0868497	0.246108	0.922357	-5.07538	0.138972	-1.24989	0.299964	0	0	0	0	0
ID100004288503060010	CG4376-RC	FBgn0000667	Actn	-0.0868291	0.182796	0.922357	-4.83117	0.0984476	-1.76396	0.175932	0	1	0	1	1
ID100003636101101808	CG12462-RA	FBgn0086899	tlk	-0.0867916	0.146211	0.922357	-4.64146	0.0699757	-2.48062	0.0892207	1	1	0	1	1
ID100003905501100504	CG9244-RB	FBgn0010100	Acon	-0.0867732	0.331829	0.925021	-5.3069	0.190499	-0.911008	0.42946	0	0	0	0	0
ID100003893800040401	CG14932-RA	FBgn0032375	CG14932	-0.0867256	0.26436	0.922357	-5.13227	0.149603	-1.15941	0.330185	0	0	0	0	0
ID100003720301071108	CG5991-RA	FBgn0026576	CG5991	-0.086654	0.374716	0.935123	-5.39565	0.2173	-0.797552	0.483422	0	0	0	0	0
ID100004213101020206	CG11199-RB	FBgn0046704	Liprin-alpha	-0.0866441	0.213831	0.922357	-4.96135	0.118433	-1.46318	0.23961	0	0	0	0	0
ID100003572101070110	CG7372-RA	FBgn0036522	CG7372	-0.0866165	0.226117	0.922357	-5.00699	0.126053	-1.37428	0.263024	1	0	0	0	0
ID100004443703100018	CG32633-RA	FBgn0052633	CG32633	-0.0865422	0.289484	0.922357	-5.20322	0.164099	-1.05475	0.368976	0	0	0	0	0
[truncated: 11,314 more rows]
