# Supplementary material for: Role of co-repressor genomic landscapes in shaping the Notch response
Source: PLoS Genet. 2017 Nov 20;13(11):e1007096. doi: 10.1371/journal.pgen.1007096 (PMC5714389; doi:10.1371/journal.pgen.1007096)
Supplement: S4 Table — (XLSX) [file pgen.1007096.s004.xlsx]

## Sheet: TableS4_WDHairles FDR1
Table S4: Hairless bound regions in wing discs (Release 5 co-ordinates)
Chromosome	start	end
chr2L	160625	161647
chr2L	222149	223010
chr2L	246607	247112
chr2L	248018	248529
chr2L	427079	428196
chr2L	429093	431128
chr2L	431368	431790
chr2L	439187	440198
chr2L	440275	442315
chr2L	714908	715448
chr2L	867442	867892
chr2L	1062540	1063817
chr2L	1157650	1158110
chr2L	1554728	1555226
chr2L	2161601	2162662
chr2L	2162860	2163858
chr2L	2202675	2203344
chr2L	2751466	2751966
chr2L	3346124	3346741
chr2L	3632384	3632999
chr2L	3769957	3770565
chr2L	3772566	3773081
chr2L	4221715	4222140
chr2L	4286611	4287357
chr2L	4997226	4998068
chr2L	5249695	5250161
chr2L	5252182	5252660
chr2L	5253009	5254336
chr2L	5291650	5293147
chr2L	5546801	5547240
chr2L	6082297	6083083
chr2L	6086906	6088594
chr2L	7422838	7423956
chr2L	7424922	7425584
chr2L	7573554	7574736
chr2L	7827726	7828085
chr2L	7909652	7910440
chr2L	8277664	8278294
chr2L	8279082	8280538
chr2L	8477979	8478334
chr2L	8535580	8535991
chr2L	8898089	8898751
chr2L	9989171	9989524
chr2L	9989602	9989947
chr2L	10612855	10613733
chr2L	11175898	11176558
chr2L	11804654	11805521
chr2L	11806417	11807941
chr2L	11965459	11965885
chr2L	11968178	11969145
chr2L	12003128	12006738
chr2L	12006895	12007280
chr2L	12010769	12012882
chr2L	12013160	12014285
chr2L	12423635	12424519
chr2L	12587300	12588070
chr2L	12842140	12842570
chr2L	13548149	13548742
chr2L	13550165	13550910
chr2L	13665328	13666757
chr2L	14689289	14689750
chr2L	15039061	15039730
chr2L	15041264	15041957
chr2L	15333516	15333954
chr2L	15385975	15386351
chr2L	15743244	15744199
chr2L	15746266	15746692
chr2L	15746802	15747261
chr2L	15761661	15762887
chr2L	15911145	15911746
chr2L	16267416	16268096
chr2L	16284274	16285367
chr2L	16532933	16533433
chr2L	16587957	16588819
chr2L	17749716	17750132
chr2L	17963177	17963767
chr2L	18151868	18152611
chr2L	18310681	18311265
chr2L	18312172	18312972
chr2L	18313733	18314441
chr2L	18466371	18466755
chr2L	18467599	18468005
chr2L	18944644	18948335
chr2L	19134643	19135076
chr2L	19135998	19137093
chr2L	19161166	19162000
chr2L	19397884	19398851
chr2L	19571369	19573060
chr2L	19574015	19576335
chr2L	19949668	19950015
chr2L	20797548	20798123
chr2L	21009118	21009846
chr2L	21017854	21019091
chr2L	21019338	21020211
chr2R	1305178	1305515
chr2R	2012649	2013091
chr2R	2108593	2109177
chr2R	2388129	2389383
chr2R	2434936	2435861
chr2R	2449686	2450385
chr2R	2520384	2520767
chr2R	2550803	2551229
chr2R	2759131	2760065
chr2R	2882025	2882813
chr2R	2973631	2974291
chr2R	3033042	3033975
chr2R	3133584	3134353
chr2R	3380379	3380798
chr2R	4082327	4083024
chr2R	4118075	4119042
chr2R	4214995	4215342
chr2R	4915883	4916365
chr2R	5313774	5314214
chr2R	5329458	5330950
chr2R	5439241	5441084
chr2R	6047146	6047742
chr2R	6125477	6126031
chr2R	6427954	6428312
chr2R	6429061	6429581
chr2R	6432009	6432551
chr2R	6468053	6469636
chr2R	6488811	6489338
chr2R	6563175	6563517
chr2R	7068511	7071787
chr2R	7072517	7073114
chr2R	7084488	7085421
chr2R	7090230	7091186
chr2R	7489364	7490234
chr2R	7491102	7491656
chr2R	7494768	7495730
chr2R	7780440	7780821
chr2R	8474444	8475937
chr2R	8476453	8477142
chr2R	8846451	8847097
chr2R	8911056	8911438
chr2R	9453007	9454483
chr2R	9741652	9742051
chr2R	9851593	9852352
chr2R	9881009	9881970
chr2R	9961863	9963064
chr2R	10941682	10942327
chr2R	11015350	11016403
chr2R	11563124	11563779
chr2R	11704300	11705558
chr2R	11997607	11998038
chr2R	12041900	12043712
chr2R	12273827	12274480
chr2R	12715482	12716574
chr2R	13149313	13150123
chr2R	14192391	14193130
chr2R	14193250	14193616
chr2R	14194285	14195892
chr2R	14198960	14200273
chr2R	14232609	14233772
chr2R	14244729	14245267
chr2R	14549500	14550128
chr2R	14693802	14694590
chr2R	15117121	15117500
chr2R	15466075	15466589
chr2R	15507159	15507821
chr2R	15614390	15614816
chr2R	16469238	16469632
chr2R	16935252	16935885
chr2R	17136334	17136891
chr2R	17137321	17138524
chr2R	17362282	17363119
chr2R	17591624	17591977
chr2R	17621382	17621926
chr2R	18066372	18066765
chr2R	18199051	18199560
chr2R	18205014	18206242
chr2R	18563741	18565029
chr2R	18565194	18565615
chr2R	18577007	18577714
chr2R	19865774	19866405
chr2RHet	494047	494614
chr2RHet	564232	564842
chr2RHet	567653	568236
chr2RHet	609770	610163
chr3L	73426	73900
chr3L	341972	342365
chr3L	489695	490379
chr3L	608494	609332
chr3L	618124	622497
chr3L	627380	628342
chr3L	640108	641124
chr3L	727911	728311
chr3L	1457784	1458166
chr3L	1755266	1755852
chr3L	2831650	2832104
chr3L	2835236	2836154
chr3L	3241919	3242308
chr3L	3246730	3247554
chr3L	3248066	3248842
chr3L	3394514	3395299
chr3L	3512983	3513594
chr3L	6059053	6059447
chr3L	7127003	7127634
chr3L	8006507	8007084
chr3L	8649723	8650205
chr3L	8668900	8669265
chr3L	8813486	8814994
chr3L	8815107	8815569
chr3L	8817216	8818985
chr3L	8832918	8833573
chr3L	9540425	9542754
chr3L	9756835	9757647
chr3L	10657568	10657971
chr3L	10659195	10659805
chr3L	10704528	10705394
chr3L	10731807	10732523
chr3L	10753749	10754134
chr3L	10769121	10769698
chr3L	10844595	10845856
chr3L	10847933	10849521
chr3L	10850052	10851004
chr3L	11290360	11290753
chr3L	11316204	11316564
chr3L	11357774	11359133
chr3L	11361654	11363234
chr3L	11366682	11367476
chr3L	11580461	11581046
chr3L	12089535	12090038
chr3L	13107028	13107706
chr3L	13221413	13221775
chr3L	13491825	13492334
chr3L	13995975	13996561
chr3L	14183919	14184478
chr3L	14265781	14266418
chr3L	14267344	14267695
chr3L	14604185	14604535
chr3L	14627341	14627816
chr3L	14748699	14750470
chr3L	15526567	15527003
chr3L	15527669	15528553
chr3L	15528628	15529085
chr3L	15692739	15693355
chr3L	15755587	15756127
chr3L	16034542	16034927
chr3L	16035797	16036961
chr3L	16167386	16168369
chr3L	16172325	16173181
chr3L	16205175	16205598
chr3L	16402883	16403688
chr3L	16481697	16483939
chr3L	16487610	16487990
chr3L	17413907	17414447
chr3L	17569891	17570359
chr3L	17571375	17571749
chr3L	18006149	18006996
chr3L	18030745	18031370
chr3L	18178523	18179703
chr3L	18185533	18186981
chr3L	18187103	18188413
chr3L	18225794	18226265
chr3L	18228046	18229069
chr3L	18229142	18229533
chr3L	18395545	18396033
chr3L	18812534	18813891
chr3L	19034319	19035105
chr3L	19035749	19036420
chr3L	19039532	19040172
chr3L	19072176	19072687
chr3L	19164559	19166415
chr3L	19186582	19187926
chr3L	19552785	19553270
chr3L	19553852	19555329
chr3L	20942797	20943188
chr3L	21007564	21008000
chr3L	21092106	21093028
chr3L	21101599	21102294
chr3L	21245814	21247574
chr3L	21636656	21637170
chr3L	22129174	22129549
chr3L	22172564	22173633
chr3L	22815913	22816892
chr3R	371	1194
chr3R	709101	710091
chr3R	1511180	1511685
chr3R	1687640	1688025
chr3R	1938436	1938828
chr3R	2227062	2227501
chr3R	2249808	2250442
chr3R	2638257	2638767
chr3R	2791933	2792502
chr3R	3635908	3636297
chr3R	3792512	3793298
chr3R	3930961	3932183
chr3R	4303043	4303516
chr3R	4752600	4753708
chr3R	4881579	4882128
chr3R	5054765	5055492
chr3R	5970334	5970963
chr3R	6209188	6209960
chr3R	6212799	6213570
chr3R	6213893	6214437
chr3R	6413944	6414450
chr3R	6707665	6708086
chr3R	7604127	7606088
chr3R	7684698	7686124
chr3R	7694554	7695166
chr3R	7712952	7714084
chr3R	7786679	7787153
chr3R	8139637	8140370
chr3R	8293359	8293896
chr3R	8327988	8328416
chr3R	8331271	8331699
chr3R	8334554	8334982
chr3R	8837762	8838442
chr3R	8841971	8843060
chr3R	9226659	9227277
chr3R	9470819	9471238
chr3R	9541104	9541726
chr3R	9831742	9832326
chr3R	10103974	10104426
chr3R	10480624	10481158
chr3R	10541568	10542211
chr3R	10549473	10550061
chr3R	10564752	10565539
chr3R	10743509	10744504
chr3R	10921442	10921847
chr3R	11068165	11068943
chr3R	11924567	11925122
chr3R	11936589	11936958
chr3R	12012505	12013061
chr3R	12035761	12036185
chr3R	12061441	12062509
chr3R	12062954	12063352
chr3R	12066801	12067557
chr3R	12106093	12107909
chr3R	12481060	12481489
chr3R	12944615	12945278
chr3R	13211223	13211650
chr3R	13525822	13528234
chr3R	13529956	13531015
chr3R	14069806	14070237
chr3R	14206525	14207035
chr3R	14273496	14274375
chr3R	14274834	14275212
chr3R	14494581	14495326
chr3R	14889708	14890381
chr3R	15112118	15112714
chr3R	15135035	15136928
chr3R	15139718	15140215
chr3R	15289420	15290334
chr3R	15394391	15394858
chr3R	16078304	16079019
chr3R	16083412	16084877
chr3R	16609393	16610333
chr3R	16658363	16658749
chr3R	16716778	16717361
chr3R	16739690	16740045
chr3R	17162387	17163265
chr3R	17431585	17431970
chr3R	17474288	17476115
chr3R	17476188	17477101
chr3R	17477442	17478044
chr3R	17663642	17663982
chr3R	18019363	18020953
chr3R	18023246	18023773
chr3R	18492900	18493379
chr3R	18872344	18872767
chr3R	18973940	18974994
chr3R	19000477	19001520
chr3R	19711938	19712602
chr3R	20092540	20093174
chr3R	20429053	20429813
chr3R	21298230	21299036
chr3R	21380946	21382049
chr3R	21563518	21564200
chr3R	21565793	21566606
chr3R	21828061	21829392
chr3R	21831858	21835687
chr3R	21843124	21844560
chr3R	21845914	21846935
chr3R	21847135	21847931
chr3R	21861766	21862916
chr3R	21866915	21867425
chr3R	21924244	21924883
chr3R	22087305	22087695
chr3R	22347601	22348380
chr3R	22360454	22361577
chr3R	22624271	22625210
chr3R	23011247	23012223
chr3R	23044058	23044446
chr3R	24152256	24153266
chr3R	24362094	24363249
chr3R	24684228	24685285
chr3R	24921771	24922325
chr3R	25039890	25040600
chr3R	25080754	25082895
chr3R	25108528	25110456
chr3R	25920906	25921612
chr3R	26080950	26082062
chr3R	26083241	26085334
chr3R	26097843	26098978
chr3R	26102291	26102837
chr3R	26110519	26111261
chr3R	26114313	26114684
chr3R	26213487	26214573
chr3R	26607443	26607926
chr3R	27330710	27331344
chr3R	27434463	27434811
chr3R	27763500	27763865
chr3R	27770313	27770906
chr3R	27803392	27803858
chr3RHet	1442028	1442367
chr3RHet	1823166	1823905
chr4	80244	80857
chr4	527926	528602
chrU	9231	9654
chrU	1044355	1044740
chrU	1102608	1103583
chrU	1437830	1438337
chrU	4479843	4480232
chrU	4911550	4911898
chrU	7253371	7253800
chrU	8445346	8445762
chrX	581490	582237
chrX	1028864	1029288
chrX	1213965	1215316
chrX	1460257	1461076
chrX	1471771	1472124
chrX	2017719	2018677
chrX	2028854	2030326
chrX	2030524	2032046
chrX	2190447	2190789
chrX	2346671	2347389
chrX	2349562	2350217
chrX	2540894	2541357
chrX	2541483	2542539
chrX	2683812	2685272
chrX	2686194	2686653
chrX	2690177	2690558
chrX	2935833	2936193
chrX	3044715	3045385
chrX	3055733	3057003
chrX	3301440	3302623
chrX	3302806	3303219
chrX	3305758	3306445
chrX	3306564	3306960
chrX	3368244	3369729
chrX	3635960	3639044
chrX	4938001	4938403
chrX	4939565	4940359
chrX	4946673	4947269
chrX	4980101	4980709
chrX	5794048	5794785
chrX	5894945	5895419
chrX	6671392	6671862
chrX	6673568	6673928
chrX	6750296	6750734
chrX	6757008	6757400
chrX	6891579	6892138
chrX	7195877	7196458
chrX	7218482	7219165
chrX	8109196	8109933
chrX	8788707	8789755
chrX	8790389	8790906
chrX	9478042	9478994
chrX	10007471	10007975
chrX	10440471	10441490
chrX	10824547	10825194
chrX	11579605	11580647
chrX	11809100	11809850
chrX	12120120	12121331
chrX	12469172	12469793
chrX	12473348	12473961
chrX	12477010	12477395
chrX	12628639	12631042
chrX	12644646	12647058
chrX	12648471	12649982
chrX	13223934	13224274
chrX	13842221	13842970
chrX	13890201	13890546
chrX	14374753	14376043
chrX	14547746	14548129
chrX	14644116	14645180
chrX	14847303	14847871
chrX	15998662	15999089
chrX	16655595	16656334
chrX	17193248	17193635
chrX	17455755	17456390
chrX	17632551	17632972
chrX	17723448	17724427
chrX	17724501	17724975
chrX	18432468	18433220
chrX	18528944	18529453
chrX	18823406	18824068
chrX	18868378	18869660
chrX	19667450	19668638
chrX	20527440	20527928
