# Supplementary material for: Role of co-repressor genomic landscapes in shaping the Notch response
Source: PLoS Genet. 2017 Nov 20;13(11):e1007096. doi: 10.1371/journal.pgen.1007096 (PMC5714389; doi:10.1371/journal.pgen.1007096)
Supplement: S5 Table — (XLSX) [file pgen.1007096.s005.xlsx]

## Sheet: TableS5_WDSMRTER FDR1
Table S5: SMRTER bound regions in wing discs (Release 5 co-ordinates)
Chromosome	start	end
chr2L	7828591	7828893
chr2L	14208695	14209087
chr2L	12044967	12045308
chr2L	17385105	17385500
chr2L	12824847	12825113
chr2L	3769998	3771049
chr2L	2857540	2857957
chr2L	20917779	20918055
chr2L	4030025	4030297
chr2L	16286549	16286901
chr2L	2226772	2227123
chr2L	22918486	22918967
chr2L	19155820	19156254
chr2L	4031238	4031515
chr2L	224029	224575
chr2L	18571633	18571892
chr2L	8535917	8536237
chr2L	1573559	1573847
chr2L	20800203	20800550
chr2L	2363300	2364014
chr2L	2987027	2987462
chr2L	850647	850925
chr2L	19154428	19154873
chr2L	650930	651310
chr2L	16689800	16690412
chr2L	18121062	18121526
chr2L	15387548	15387846
chr2L	714626	714909
chr2L	9451344	9451617
chr2L	15363619	15363885
chr2L	19134644	19135313
chr2L	16842723	16843419
chr2L	431558	431863
chr2L	18562267	18562833
chr2L	15056960	15057359
chr2L	2752444	2752873
chr2L	2164546	2164898
chr2L	12841350	12841793
chr2L	6165544	6166149
chr2L	8279044	8280385
chr2L	9782476	9782977
chr2L	16686949	16687311
chr2L	5289373	5290047
chr2L	16686546	16686871
chr2L	248019	248491
chr2L	11968523	11969187
chr2L	9521308	9521604
chr2L	15746843	15747380
chr2L	13548427	13548743
chr2L	7828972	7829553
chr2L	11175003	11175663
chr2L	4333438	4333767
chr2L	15762588	15762849
chr2L	18485153	18485495
chr2L	16588038	16588736
chr2L	2751282	2751622
chr2L	5253594	5253866
chr2L	4891937	4892360
chr2L	19157931	19158821
chr2L	15368104	15368825
chr2L	4906194	4906771
chr2L	222812	223167
chr2L	16532851	16533719
chr2L	669437	670030
chr2L	5295398	5296056
chr2L	867327	868054
chr2L	5907301	5907740
chr2L	7607756	7608110
chr2L	4614091	4614487
chr2L	633831	634287
chr2L	18455545	18456425
chr2L	16525710	16526423
chr2L	15043483	15044114
chr2L	7418230	7419020
chr2L	6921292	6921946
chr2L	8142865	8143217
chr2L	249153	250624
chr2L	16284091	16284563
chr2L	8529126	8530339
chr2L	9449089	9449484
chr2L	13154261	13155122
chr2L	3341756	3342022
chr2L	9495820	9496290
chr2L	12045659	12046479
chr2L	14997862	14998308
chr2L	2198160	2198706
chr2L	13043687	13044350
chr2L	439110	439716
chr2L	427235	428123
chr2L	21312715	21313319
chr2L	847828	848726
chr2L	2200021	2200981
chr2L	15386580	15386923
chr2L	14997061	14997603
chr2L	21629309	21629816
chr2L	2201924	2202528
chr2L	11805522	11807657
chr2L	19987583	19988440
chr2L	1062620	1063628
chr2L	18311780	18312817
chr2L	8278408	8278810
chr2L	15386054	15386420
chr2L	478611	480403
chr2L	14641832	14642624
chr2L	15743453	15745579
chr2L	16620018	16620518
chr2L	3631200	3632060
chr2L	3772486	3773721
chr2L	21008244	21010011
chr2L	19425658	19426238
chr2L	4031593	4032392
chr2L	4028539	4029464
chr2L	9237402	9238384
chr2L	21019640	21020325
chr2L	21030467	21031040
chr2L	8478770	8480031
chr2L	8299685	8300001
chr2L	10612581	10614116
chr2L	14225498	14227382
chr2L	1666911	1667813
chr2L	12514054	12514520
chr2L	11184501	11185381
chr2L	1986925	1987543
chr2L	4588611	4589215
chr2L	16720178	16720961
chr2L	4053918	4054797
chr2L	1668050	1668678
chr2L	10793466	10794452
chr2L	5977446	5978466
chr2L	19438615	19440379
chr2L	6081879	6083397
chr2L	19162272	19163042
chr2L	2202676	2203226
chr2L	11965380	11966159
chr2L	21017652	21018742
chr2L	480636	481271
chr2L	19141770	19142409
chr2L	9205098	9205816
chr2L	7422299	7423534
chr2L	18665049	18665549
chr2L	16267497	16268334
chr2L	2197028	2197639
chr2L	16255559	16256868
chr2L	440703	442888
chr2L	5252626	5253236
chr2L	634639	635185
chr2L	5287175	5288736
chr2L	5297099	5297595
chr2L	16350678	16352085
chr2L	19161006	19162122
chr2L	15761053	15761868
chr2L	5305717	5306353
chr2L	182505	183501
chr2L	20084629	20085380
chr2L	13837196	13837938
chr2L	13665669	13667023
chr2L	2754241	2755548
chr2L	7056286	7057068
chr2L	16281792	16282349
chr2L	715211	715763
chr2L	19135999	19136980
chr2L	21023967	21024577
chr2L	165779	167364
chr2L	5144946	5145847
chr2L	429245	430218
chr2L	12012953	12014448
chr2L	246494	247465
chr2L	2161926	2164232
chr2L	12010141	12012768
chr2L	14206891	14208574
chr2L	16816748	16817723
chr2L	160206	162041
chr2L	9210874	9211689
chr2L	19570936	19577140
chr2L	17429937	17430948
chr2L	171511	172450
chr2L	7573597	7575736
chr2L	18463146	18465610
chr2L	19453590	19454634
chr2L	7423843	7426015
chr2L	21250396	21251775
chr2L	21243545	21244876
chr2L	6085713	6088556
chr2L	4068864	4070460
chr2L	18466105	18470423
chr2L	4370667	4372018
chr2L	21237311	21238469
chr2L	3345543	3347315
chr2L	5290950	5293963
chr2L	15910203	15912315
chr2L	7909009	7910924
chr2L	18944372	18948336
chr2L	12003285	12007997
chr2L	15039610	15040494
chr2L	15040807	15043401
chr2R	9358146	9358441
chr2R	12608420	12608744
chr2R	19633666	19633937
chr2R	13345637	13345916
chr2R	5913017	5913455
chr2R	18270883	18271254
chr2R	10403029	10403384
chr2R	11562806	11563088
chr2R	11500586	11501022
chr2R	18480166	18480440
chr2R	15503364	15503672
chr2R	4061516	4062032
chr2R	7084248	7084813
chr2R	2417345	2417667
chr2R	14765507	14765977
chr2R	20896207	20896762
chr2R	8477335	8477989
chr2R	14560164	14560439
chr2R	3257623	3258248
chr2R	8474014	8474405
chr2R	8804332	8804845
chr2R	16935333	16936167
chr2R	11371173	11371529
chr2R	15334154	15334601
chr2R	11196596	11196957
chr2R	7085069	7085618
chr2R	13721375	13721806
chr2R	6102333	6102709
chr2R	17621567	17621841
chr2R	11817666	11818119
chr2R	4893740	4894134
chr2R	9962603	9962987
chr2R	6487893	6488158
chr2R	3796727	3797124
chr2R	9453608	9454090
chr2R	20894838	20896129
chr2R	6560844	6561374
chr2R	5943013	5943473
chr2R	8674733	8675055
chr2R	14416683	14417379
chr2R	2499557	2500058
chr2R	3136351	3136780
chr2R	12612316	12612702
chr2R	7551072	7551441
chr2R	2435274	2435824
chr2R	6489010	6489339
chr2R	6471270	6471760
chr2R	6455973	6456485
chr2R	1383819	1384135
chr2R	6562880	6563294
chr2R	6046673	6047147
chr2R	10073898	10074438
chr2R	3033152	3033543
chr2R	13570102	13570606
chr2R	4625120	4625571
chr2R	6422901	6423270
chr2R	11905435	11906021
chr2R	20870724	20871308
chr2R	14232046	14233563
chr2R	18533171	18533688
chr2R	7823114	7823753
chr2R	3258812	3259233
chr2R	13396368	13397251
chr2R	12043029	12044060
chr2R	5328627	5329656
chr2R	16944304	16944798
chr2R	3344450	3344774
chr2R	18568093	18568643
chr2R	3377715	3378105
chr2R	8148145	8148927
chr2R	1788771	1789180
chr2R	11622497	11622908
chr2R	14690258	14690577
chr2R	14196053	14196675
chr2R	4019195	4019626
chr2R	2500339	2500801
chr2R	13324578	13324932
chr2R	4118154	4119084
chr2R	2879765	2880040
chr2R	14217758	14218129
chr2R	18457571	18458104
chr2R	7780521	7780942
chr2R	14576743	14577197
chr2R	9363327	9363733
chr2R	7517530	7517902
chr2R	9354567	9354974
chr2R	4032905	4033929
chr2R	13308168	13309148
chr2R	14192279	14192710
chr2R	7524631	7525305
chr2R	18531979	18532758
chr2R	12715174	12716129
chr2R	7525387	7526160
chr2R	2019781	2020451
chr2R	9842832	9843364
chr2R	13701223	13701990
chr2R	3137558	3138066
chr2R	2449333	2450386
chr2R	15504771	15505508
chr2R	6100527	6101597
chr2R	7494847	7495655
chr2R	17410827	17411690
chr2R	10107287	10108638
chr2R	9806318	9806867
chr2R	20724316	20724597
chr2R	16883994	16884578
chr2R	11125394	11126010
chr2R	10914986	10915736
chr2R	8478577	8479607
chr2R	6364862	6366241
chr2R	13284751	13285703
chr2R	8474652	8476567
chr2R	20897248	20898456
chr2R	14220420	14220904
chr2R	18573766	18574257
chr2R	11015388	11016215
chr2R	7527132	7528114
chr2R	12016840	12017647
chr2R	10027606	10028212
chr2R	10941573	10942078
chr2R	5314294	5314943
chr2R	8060455	8061199
chr2R	7546180	7547352
chr2R	9812272	9813000
chr2R	14028513	14029109
chr2R	5078350	5079256
chr2R	4612412	4613148
chr2R	17362360	17363715
chr2R	2882179	2882734
chr2R	12481617	12482120
chr2R	6469168	6469914
chr2R	15338059	15338976
chr2R	6427202	6428632
chr2R	6425152	6426896
chr2R	7520341	7521209
chr2R	5330569	5330989
chr2R	9878885	9882364
chr2R	18615775	18616599
chr2R	10194196	10195453
chr2R	7521593	7522631
chr2R	17383658	17384637
chr2R	14157049	14157637
chr2R	15507079	15508142
chr2R	15029760	15031027
chr2R	5944971	5945885
chr2R	18820948	18822452
chr2R	7068109	7068799
chr2R	14194862	14195540
chr2R	2900182	2901118
chr2R	19865856	19866487
chr2R	14419064	14419658
chr2R	19758715	19759424
chr2R	13349028	13349950
chr2R	11487662	11487989
chr2R	14300363	14301272
chr2R	6485473	6486278
chr2R	7069003	7071429
chr2R	5842115	5843335
chr2R	3239461	3240141
chr2R	15259952	15260707
chr2R	10152311	10153192
chr2R	3176495	3177868
chr2R	10372215	10373398
chr2R	2388009	2389461
chr2R	7075886	7076532
chr2R	11626279	11628524
chr2R	3955807	3957265
chr2R	13149478	13150320
chr2R	13694297	13694833
chr2R	10873814	10874755
chr2R	6483325	6485351
chr2R	4082249	4083566
chr2R	18885720	18886472
chr2R	18065677	18067393
chr2R	7089486	7091632
chr2R	3133268	3135164
chr2R	5076933	5078268
chr2R	5598724	5599487
chr2R	17136088	17137852
chr2R	16962506	16963939
chr2R	2033861	2036304
chr2R	6098253	6099327
chr2R	11703979	11705727
chr2R	4915813	4916809
chr2R	5439001	5440968
chr2R	10304155	10305383
chr2R	2007779	2009120
chr2R	6124895	6126346
chr2R	4010944	4012246
chr2R	2012255	2013359
chr2R	14693245	14694853
chr2R	9474010	9475902
chr2R	15465593	15466930
chr2RHet	103349	103743
chr3L	19689087	19689393
chr3L	19901725	19902174
chr3L	21007289	21007565
chr3L	17372270	17372557
chr3L	9540303	9540663
chr3L	20918408	20918794
chr3L	16759623	16759933
chr3L	10670882	10671154
chr3L	9521753	9522135
chr3L	19079550	19079829
chr3L	19288287	19288799
chr3L	10668532	10669160
chr3L	8758826	8759344
chr3L	2867370	2868205
chr3L	3073040	3073439
chr3L	2868287	2868559
chr3L	10850575	10850851
chr3L	14970883	14971305
chr3L	10703190	10703471
chr3L	18760247	18760637
chr3L	18098648	18098916
chr3L	2553724	2554048
chr3L	16631991	16632730
chr3L	17495979	17496294
chr3L	16653481	16653947
chr3L	7127322	7127674
chr3L	16377811	16378088
chr3L	14750433	14750859
chr3L	3536621	3537052
chr3L	17563956	17564271
chr3L	5564422	5564864
chr3L	1032005	1032284
chr3L	14778576	14779117
chr3L	6136187	6136691
chr3L	9848731	9849437
chr3L	15098130	15098451
chr3L	10844865	10845365
chr3L	16169190	16169848
chr3L	21233546	21233941
chr3L	5610503	5611076
chr3L	5546524	5546952
chr3L	1318698	1319266
chr3L	16858679	16859037
chr3L	14184150	14184675
chr3L	16478058	16478419
chr3L	17990480	17991028
chr3L	21019619	21020315
chr3L	11580462	11580898
chr3L	69015	69976
chr3L	4624388	4625007
chr3L	20983326	20983725
chr3L	17557154	17557545
chr3L	14627081	14627657
chr3L	21007643	21008001
chr3L	3516845	3517180
chr3L	11361809	11363544
chr3L	3075106	3075764
chr3L	21004142	21004746
chr3L	4542225	4543069
chr3L	19669086	19669357
chr3L	16039857	16040396
chr3L	10705830	10706405
chr3L	11374002	11374558
chr3L	15527350	15527963
chr3L	10703542	10704809
chr3L	9736114	9736492
chr3L	15134114	15135368
chr3L	10753791	10754458
chr3L	488970	489735
chr3L	16477367	16477940
chr3L	16189629	16189937
chr3L	10659307	10659727
chr3L	4719727	4720147
chr3L	13996687	13997736
chr3L	1828075	1828517
chr3L	10509220	10509782
chr3L	18812178	18812579
chr3L	8813058	8814143
chr3L	8668977	8669638
chr3L	14193850	14194246
chr3L	22382383	22382787
chr3L	6957560	6957828
chr3L	139812	140891
chr3L	17998543	17998868
chr3L	9760829	9761986
chr3L	11554173	11554982
chr3L	18746658	18746983
chr3L	11248690	11248951
chr3L	21165772	21166153
chr3L	9375905	9376367
chr3L	15227812	15228708
chr3L	3193126	3193524
chr3L	6211066	6211723
chr3L	14030489	14030875
chr3L	16469764	16470309
chr3L	5763529	5764002
chr3L	17526855	17527332
chr3L	10322984	10324004
chr3L	16273200	16273504
chr3L	16167547	16168331
chr3L	22128104	22128370
chr3L	20723523	20724000
chr3L	12401058	12401716
chr3L	10705137	10705475
chr3L	13470466	13470920
chr3L	342327	342591
chr3L	17988494	17989240
chr3L	3784721	3785282
chr3L	21002391	21003517
chr3L	3340803	3341407
chr3L	15528744	15529161
chr3L	22172524	22173271
chr3L	16037315	16038152
chr3L	17571416	17571914
chr3L	16187068	16187491
chr3L	4071148	4071452
chr3L	16403199	16403881
chr3L	15253547	15254113
chr3L	15526878	15527276
chr3L	12785592	12786165
chr3L	3389332	3389649
chr3L	21006509	21007086
chr3L	11315959	11316605
chr3L	17606861	17607432
chr3L	14508489	14508885
chr3L	16354213	16354595
chr3L	5745125	5745635
chr3L	22459170	22459832
chr3L	5608853	5609378
chr3L	19554951	19555537
chr3L	17970718	17971617
chr3L	895297	895735
chr3L	10528001	10528794
chr3L	17955976	17956653
chr3L	9376572	9377366
chr3L	10848455	10849522
chr3L	10336296	10336629
chr3L	1349458	1349996
chr3L	12258417	12258913
chr3L	608534	609446
chr3L	18228002	18228516
chr3L	19038876	19039925
chr3L	17637373	17637986
chr3L	1755036	1755773
chr3L	17646194	17646886
chr3L	9544081	9544346
chr3L	17480879	17481431
chr3L	16204899	16205368
chr3L	15755135	15756355
chr3L	7797993	7798606
chr3L	7084356	7084737
chr3L	9049904	9050604
chr3L	14748741	14749717
chr3L	16038686	16039581
chr3L	14195427	14195865
chr3L	17600813	17602262
chr3L	9846507	9846957
chr3L	19035680	19036807
chr3L	8499751	8500267
chr3L	3240292	3240853
chr3L	3336893	3337700
chr3L	4824695	4825405
chr3L	14966165	14966958
chr3L	18040340	18040732
chr3L	18214245	18214865
chr3L	10850926	10851589
chr3L	19073191	19074738
chr3L	19552627	19554441
chr3L	10667384	10667867
chr3L	14357588	14358234
chr3L	607632	608256
chr3L	21101676	21102141
chr3L	18395735	18396382
chr3L	14668834	14669665
chr3L	18989366	18990226
chr3L	22844820	22845394
chr3L	17562664	17563868
chr3L	3383846	3385328
chr3L	2836501	2837601
chr3L	141081	141579
chr3L	18391385	18391858
chr3L	18185801	18186551
chr3L	15951807	15952430
chr3L	8362110	8362497
chr3L	3771195	3771603
chr3L	18945333	18946344
chr3L	488047	488810
chr3L	6488751	6489428
chr3L	20480159	20480794
chr3L	10770634	10771008
chr3L	2823551	2824289
chr3L	8814484	8815186
chr3L	128358	129960
chr3L	10526414	10527283
chr3L	9370410	9371111
chr3L	12104285	12104720
chr3L	1729861	1730883
chr3L	21001009	21001772
chr3L	21377886	21378902
chr3L	17987164	17987989
chr3L	5622081	5623618
chr3L	18793401	18794584
chr3L	18186628	18188185
chr3L	19160551	19161318
chr3L	2833833	2835884
chr3L	18763775	18764740
chr3L	8649690	8650444
chr3L	19550164	19552034
chr3L	627147	627972
chr3L	17981446	17982216
chr3L	20511113	20512221
chr3L	11112574	11113701
chr3L	18236382	18237462
chr3L	12089245	12090417
chr3L	3059818	3060598
chr3L	16169921	16170866
chr3L	14267038	14267909
chr3L	18232671	18233494
chr3L	3241683	3242729
chr3L	21092068	21092870
chr3L	9374515	9375138
chr3L	3512476	3514873
chr3L	8832405	8833613
chr3L	5624046	5625009
chr3L	19164938	19166189
chr3L	18178485	18179950
chr3L	3394515	3395496
chr3L	16188551	16189458
chr3L	9756681	9758275
chr3L	14627941	14628664
chr3L	17992354	17993434
chr3L	9366014	9367131
chr3L	19033976	19035068
chr3L	8817369	8819098
chr3L	618012	621871
chr3L	3612500	3613073
chr3L	17603516	17605650
chr3L	11357931	11359010
chr3L	4407279	4409402
chr3L	18760746	18762480
chr3L	6211801	6212597
chr3L	17385293	17386240
chr3L	10523921	10524592
chr3L	224756	225413
chr3L	17570018	17570744
chr3L	4252371	4253352
chr3L	8049614	8051007
chr3L	1794099	1795234
chr3L	21636618	21637978
chr3L	18225630	18227248
chr3L	14265075	14266653
chr3L	18883262	18884664
chr3L	7985718	7987436
chr3L	639566	641199
chr3L	16171287	16172946
chr3L	72803	74307
chr3L	5614015	5616650
chr3L	9541242	9543026
chr3L	14773869	14774909
chr3L	3245371	3250327
chr3L	16702879	16704679
chr3L	5619694	5621468
chr3L	17959907	17962922
chr3L	18751935	18754434
chr3L	8005805	8007361
chr3L	18009203	18012694
chr3L	130265	132102
chr3L	16035490	16037083
chr3L	5603884	5605931
chr3L	17999481	18002825
chr3L	17982711	17986729
chr3L	9372451	9374134
chr3L	14615775	14618408
chr3L	21245127	21247731
chr3L	5625286	5628078
chr3L	17963991	17968206
chr3L	17957377	17959513
chr3L	18004239	18008721
chr3L	18030085	18032202
chr3LHet	562068	562507
chr3R	11472979	11473256
chr3R	10116290	10116674
chr3R	19171853	19172148
chr3R	5908042	5908363
chr3R	18874695	18875035
chr3R	22144315	22144632
chr3R	6414174	6414451
chr3R	6652956	6653311
chr3R	21861537	21861811
chr3R	18874335	18874608
chr3R	9832171	9832595
chr3R	13529322	13529754
chr3R	16382554	16382829
chr3R	19250365	19250707
chr3R	1218362	1218679
chr3R	4572461	4572932
chr3R	12905544	12905811
chr3R	2227142	2227458
chr3R	11941015	11941467
chr3R	4683189	4683613
chr3R	18018449	18018750
chr3R	27761502	27761849
chr3R	14069807	14070196
chr3R	15394354	15395285
chr3R	26103021	26103804
chr3R	19548355	19548633
chr3R	19041111	19041383
chr3R	5072761	5073022
chr3R	21835772	21836211
chr3R	14446597	14446919
chr3R	22624077	22624471
chr3R	18493104	18493701
chr3R	11799354	11799664
chr3R	4975413	4975763
chr3R	21466121	21466557
chr3R	650	1039
chr3R	18001761	18002054
chr3R	1090518	1091073
chr3R	16616991	16617368
chr3R	1833458	1833793
chr3R	5178482	5178876
chr3R	17545406	17545875
chr3R	5359224	5359744
chr3R	12061596	12062283
chr3R	16740477	16740906
chr3R	21459855	21460635
chr3R	17011583	17011897
chr3R	10917040	10918222
chr3R	9638759	9639234
chr3R	22362041	22362374
chr3R	12066842	12067245
chr3R	21808212	21808725
chr3R	4701684	4702059
chr3R	7585841	7586117
chr3R	4874172	4874906
chr3R	4751583	4752140
chr3R	26515051	26515415
chr3R	2236203	2236480
chr3R	4774788	4775283
chr3R	26634617	26635059
chr3R	26214460	26214932
chr3R	1106256	1106838
chr3R	8837913	8838805
chr3R	25108570	25109357
chr3R	10476689	10477575
chr3R	8876910	8877259
chr3R	12034832	12035299
chr3R	5175937	5176335
chr3R	12062873	12063353
chr3R	5061668	5062553
chr3R	11379454	11380187
chr3R	9471026	9471313
chr3R	13526058	13527236
chr3R	10478430	10479123
chr3R	26096158	26096706
chr3R	14068522	14069034
chr3R	22625403	22625834
chr3R	21031286	21031678
chr3R	7022909	7023428
chr3R	6412407	6412987
chr3R	2078746	2079520
chr3R	5051776	5052769
chr3R	10591285	10591677
chr3R	26114685	26115112
chr3R	4788978	4789386
chr3R	20369385	20369734
chr3R	10920535	10921108
chr3R	9131231	9131683
chr3R	12035556	12036111
chr3R	21288296	21288853
chr3R	20545827	20546263
chr3R	10918930	10919289
chr3R	15154268	15154643
chr3R	17685596	17685942
chr3R	20121480	20122302
chr3R	20455821	20456291
chr3R	5173619	5174644
chr3R	4764700	4765187
chr3R	16609710	16610493
chr3R	15006154	15006693
chr3R	2258528	2259062
chr3R	21833803	21834249
chr3R	25039695	25039967
chr3R	5754337	5754796
chr3R	19694918	19695581
chr3R	20794573	20795275
chr3R	7586620	7587383
chr3R	17162505	17163065
chr3R	10555263	10555736
chr3R	18360280	18360713
chr3R	14989543	14989935
chr3R	20398278	20398847
chr3R	12075095	12075810
chr3R	7763251	7764167
chr3R	24152217	24152841
chr3R	11253236	11253583
chr3R	13530109	13530389
chr3R	14990902	14991514
chr3R	17729937	17730573
chr3R	7482925	7483774
chr3R	12142492	12143107
chr3R	18974420	18974953
chr3R	10563807	10564368
chr3R	7802508	7803020
chr3R	16079176	16079714
chr3R	5906203	5907283
chr3R	4303044	4303708
chr3R	17679026	17679744
chr3R	10479519	10480099
chr3R	7686669	7687288
chr3R	26620375	26620736
chr3R	17444135	17444646
chr3R	24684423	24684821
chr3R	9130699	9131157
chr3R	17012941	17013241
chr3R	19321714	19322176
chr3R	17441698	17442570
chr3R	21563208	21563974
chr3R	4795037	4796055
chr3R	2934750	2935291
chr3R	19084041	19084491
chr3R	15139469	15140065
chr3R	4771443	4771844
chr3R	26110558	26111104
chr3R	14484232	14485163
chr3R	14614197	14614789
chr3R	2948440	2949649
chr3R	492884	493911
chr3R	19740201	19740744
chr3R	14224028	14224988
chr3R	19172456	19173464
chr3R	16590769	16591452
chr3R	21828352	21828931
chr3R	13537662	13538727
chr3R	636584	637375
chr3R	17409207	17409949
chr3R	13504985	13506445
chr3R	5179085	5179521
chr3R	25925456	25926363
chr3R	18982830	18983331
chr3R	5164502	5165319
chr3R	17662780	17663605
chr3R	14273979	14274537
chr3R	5706620	5707713
chr3R	15827578	15828058
chr3R	16117940	16118612
chr3R	8268402	8269051
chr3R	1041690	1042304
chr3R	6214086	6214868
chr3R	17664142	17664696
chr3R	6414693	6415217
chr3R	19000478	19001659
chr3R	15147432	15148066
chr3R	19882899	19883326
chr3R	17649698	17650476
chr3R	19045973	19047286
chr3R	26668465	26669198
chr3R	1343480	1344467
chr3R	19711939	19712846
chr3R	15135695	15136929
chr3R	25081348	25083533
chr3R	17476736	17478045
chr3R	13530977	13532531
chr3R	12060266	12061263
chr3R	5711801	5712413
chr3R	5204698	5205718
chr3R	20407670	20408660
chr3R	26101712	26102877
chr3R	20429092	20429779
chr3R	13536275	13537327
chr3R	17748373	17749331
chr3R	5203686	5204502
chr3R	3792513	3793489
chr3R	5244074	5245174
chr3R	7684968	7686237
chr3R	14494779	14495487
chr3R	14567307	14569086
chr3R	912434	914087
chr3R	21381470	21382436
chr3R	7712632	7714006
chr3R	18999884	19000277
chr3R	17869351	17870196
chr3R	24362178	24363092
chr3R	2933518	2934549
chr3R	5912427	5913809
chr3R	9226389	9227201
chr3R	9540989	9541958
chr3R	26096963	26098905
chr3R	2249013	2252682
chr3R	21959851	21960540
chr3R	22347638	22348185
chr3R	5610030	5610405
chr3R	4752759	4754024
chr3R	21297298	21298964
chr3R	5908786	5911046
chr3R	21380294	21381391
chr3R	27768609	27770100
chr3R	9473111	9474228
chr3R	10742856	10744429
chr3R	24921734	24922765
chr3R	9615540	9616571
chr3R	16082592	16085400
chr3R	13650498	13651854
chr3R	21834324	21835230
chr3R	2637794	2639039
chr3R	12057042	12058739
chr3R	20593311	20594435
chr3R	7603846	7606312
chr3R	10541486	10542485
chr3R	8841289	8842984
chr3R	1188607	1189685
chr3R	25920706	25922137
chr3R	10475651	10476285
chr3R	17746993	17748027
chr3R	19774791	19775372
chr3R	17474175	17476464
chr3R	8195109	8196803
chr3R	5054572	5055813
chr3R	10222915	10224671
chr3R	3855117	3856659
chr3R	26080451	26082452
chr3R	12105975	12108525
chr3R	17430765	17434214
chr3R	6181847	6183447
chr3R	27803352	27804389
chr3R	26082766	26084960
chr3R	1931398	1933136
chr3R	19158747	19160300
chr3R	23418504	23419508
chr3R	19297936	19298922
chr3R	4984699	4986858
chr3R	5786485	5787917
chr3R	20092101	20093925
chr3R	3931118	3933203
chr3R	16448974	16451265
chr3R	7786680	7787028
chr3RHet	1593719	1593991
chr3RHet	2474353	2474865
chrU	9364475	9364750
chrU	466980	467376
chrU	2217073	2217350
chrU	120711	121235
chrU	50438	50930
chrX	413190	413462
chrX	13435485	13435920
chrX	6884150	6884413
chrX	14817392	14817782
chrX	15570052	15570458
chrX	2192696	2193039
chrX	17471361	17471748
chrX	9472839	9473141
chrX	1129590	1130046
chrX	17404905	17405266
chrX	13519326	13519777
chrX	9471039	9471475
chrX	6234868	6235176
chrX	9982161	9982506
chrX	4921409	4921827
chrX	10104075	10104386
chrX	4947945	4948393
chrX	8315281	8315683
chrX	6891340	6891823
chrX	7198375	7198764
chrX	10104466	10104887
chrX	19562444	19562727
chrX	10700122	10700493
chrX	12784460	12784856
chrX	2194091	2194428
chrX	19645124	19645582
chrX	5798036	5798133
chrX	8109512	8109897
chrX	5785650	5786193
chrX	12558011	12558668
chrX	3635155	3635486
chrX	18821619	18822192
chrX	11387434	11387943
chrX	2255884	2256194
chrX	13144848	13145359
chrX	13290492	13290999
chrX	7986518	7987228
chrX	8787426	8788123
chrX	13169439	13169881
chrX	13648924	13649440
chrX	10441799	10442186
chrX	3579335	3579680
chrX	3327732	3328195
chrX	2016768	2017560
chrX	17811562	17811977
chrX	4941061	4941401
chrX	7199832	7200542
chrX	12349692	12349972
chrX	2918252	2918878
chrX	17444426	17444829
chrX	4803266	4803869
chrX	18867651	18868128
chrX	1794199	1794511
chrX	10621125	10621561
chrX	7864013	7864281
chrX	11808941	11809297
chrX	1456007	1456941
chrX	19667802	19668369
chrX	3669236	3669861
chrX	18820392	18821004
chrX	16510572	16510852
chrX	3044193	3044635
chrX	14791553	14792237
chrX	10636037	10636553
chrX	13289449	13290253
chrX	12098440	12098812
chrX	4937922	4938648
chrX	19669886	19670203
chrX	4919072	4919585
chrX	21238855	21239548
chrX	14963841	14964154
chrX	17576872	17577159
chrX	5789879	5790524
chrX	8757029	8757820
chrX	4582665	4582941
chrX	19253232	19253786
chrX	11579723	11580199
chrX	18819340	18819764
chrX	6894443	6895356
chrX	17639727	17640510
chrX	6573058	6573330
chrX	14845934	14846641
chrX	9145485	9145800
chrX	8791621	8792014
chrX	14964264	14964854
chrX	6233807	6234788
chrX	5194758	5195271
chrX	6518903	6519490
chrX	16729891	16730200
chrX	3674623	3675264
chrX	10440329	10441023
chrX	7201128	7201476
chrX	8788362	8789040
chrX	5774171	5774514
chrX	11810086	11810353
chrX	14964973	14965324
chrX	10007781	10008553
chrX	11580648	11580931
chrX	17472069	17472620
chrX	8107439	8108184
chrX	3566086	3566735
chrX	7831605	7832279
chrX	4824284	4824819
chrX	3052473	3053025
chrX	3640382	3640812
chrX	13819387	13819948
chrX	3029277	3029999
chrX	6762386	6762935
chrX	12566905	12567471
chrX	11712246	11712675
chrX	11699095	11699952
chrX	6517917	6518562
chrX	9390645	9391215
chrX	11400381	11401087
chrX	6237795	6238478
chrX	9474377	9474905
chrX	11516268	11517137
chrX	1028479	1029020
chrX	11517666	11518233
chrX	9887762	9888745
chrX	13841726	13843290
chrX	2858696	2859246
chrX	18824590	18825267
chrX	7785964	7786414
chrX	3267391	3267864
chrX	12404846	12405419
chrX	1965234	1966653
chrX	14112201	14112790
chrX	13226304	13227359
chrX	6118480	6118859
chrX	17001695	17002838
chrX	16549615	16549995
chrX	21249568	21250192
chrX	11048438	11049258
chrX	10105441	10106127
chrX	7954579	7955247
chrX	605167	605812
chrX	12554263	12555019
chrX	20109722	20110585
chrX	7194065	7195025
chrX	7229307	7230060
chrX	10824743	10825391
chrX	7218443	7219391
chrX	19557144	19557565
chrX	17190976	17191394
chrX	6671393	6672325
chrX	7952069	7952618
chrX	2540751	2541278
chrX	3588410	3589268
chrX	3305879	3307406
chrX	6639385	6641221
chrX	5812690	5813444
chrX	13135528	13135803
chrX	4946757	4947387
chrX	3055698	3056770
chrX	6199005	6199623
chrX	9479949	9480345
chrX	19247456	19249022
chrX	14375404	14375966
chrX	20527137	20527929
chrX	5781208	5781796
chrX	2934680	2935795
chrX	12119843	12121493
chrX	2028617	2029679
chrX	8089584	8090587
chrX	9475960	9476563
chrX	16655789	16656214
chrX	1510123	1511683
chrX	7230569	7232132
chrX	8789240	8790541
chrX	1459929	1461043
chrX	1506550	1507218
chrX	13298026	13298869
chrX	12133846	12134750
chrX	21152343	21153192
chrX	18540565	18541414
chrX	12469333	12469613
chrX	12641653	12642527
chrX	13268558	13269790
chrX	3044716	3045547
chrX	3636041	3638843
chrX	2190176	2190910
chrX	17772624	17773654
chrX	2541441	2542540
chrX	5793316	5795324
chrX	4939301	4940437
chrX	4831250	4831985
chrX	7196021	7196834
chrX	11388378	11389345
chrX	9493555	9494660
chrX	14846718	14847752
chrX	6990091	6991868
chrX	1170112	1170778
chrX	6878701	6879638
chrX	17123300	17123833
chrX	12568201	12570971
chrX	3670675	3674552
chrX	1471104	1472790
chrX	12649268	12650297
chrX	3033302	3034335
chrX	9477526	9479743
chrX	4977299	4977765
chrX	2346790	2347795
chrX	14644236	14644943
chrX	18822392	18824194
chrX	18868582	18869939
chrX	13647401	13648733
chrX	7232431	7234112
chrX	12785327	12786216
chrX	13288309	13289188
chrX	16644310	16645671
chrX	18432583	18433183
chrX	1213699	1216013
chrX	20371921	20372814
chrX	12644140	12647564
chrX	3275073	3276459
chrX	16824210	16825131
chrX	5798416	5799261
chrX	3367731	3368800
chrX	12473310	12474414
chrX	1864799	1866528
chrX	12628332	12631312
chrX	13784329	13785622
chrX	15055674	15056686
chrX	18569050	18570689
chrX	3300974	3303423
chrX	1835841	1839663
chrX	1840256	1843861
chrX	1844461	1846972
chrX	2689824	2690892
chrX	2683654	2685310
chrX	2686195	2687243
chrXHet	50173	50435
